# Supplementary material for: Comprehensive analysis of transient receptor potential channels-related signature for prognosis, tumor immune microenvironment, and treatment response of colorectal cancer
Source: Front Immunol. 2022 Oct 18;13:1014834. doi: 10.3389/fimmu.2022.1014834 (PMC9642045; doi:10.3389/fimmu.2022.1014834)
Supplement: Supplementary file 2 [file Table_1.xlsx]

## Sheet: Sheet1
Supplementary Table 1. 28 transient receptor potential channel-related genes
Number	Gene
1	MCOLN1
2	MCOLN2
3	MCOLN3
4	MLKL
5	RIPK1
6	RIPK3
7	TRPA1
8	TRPC1
9	TRPC3
10	TRPC4
11	TRPC4AP
12	TRPC5
13	TRPC6
14	TRPC7
15	TRPM1
16	TRPM2
17	TRPM3
18	TRPM4
19	TRPM5
20	TRPM6
21	TRPM7
22	TRPM8
23	TRPV1
24	TRPV2
25	TRPV3
26	TRPV4
27	TRPV5
28	TRPV6
