# Supplementary material for: Comprehensive analysis of transient receptor potential channels-related signature for prognosis, tumor immune microenvironment, and treatment response of colorectal cancer
Source: Front Immunol. 2022 Oct 18;13:1014834. doi: 10.3389/fimmu.2022.1014834 (PMC9642045; doi:10.3389/fimmu.2022.1014834)
Supplement: Supplementary file 3 [file Table_2.xlsx]

## Sheet: Sheet1
Supplementary Table 2. The primers sequence used in this study
Name	Forward-primer	Reverse-primer
UCN	5'-GGACAACCCTTCTCTGTCCAT-3'	5'-ATATGATGCGGTTCTGCTCGG-3'
FJX1	5'-AGTCAGTGTGCGTGTTCCG-3'	5'-TGTGCTTGGCGAGGAAGTC-3'
TIMP1	5'-GGCTTCACCAAGACCTACACT-3'	5'-GAGCTGGTCCGTCCACAAG-3'
PCOLCE2	5'-GATAGTCCACCTGCGCCAAT-3'	5'-ACAGGGAATGTGGTGGTGAC-3'
CD177	5'-ACCACACCAGACAAATCGGG-3'	5'-TAGCAGGAAGGGCAAACCAC-3'
PPARGC1A	5'-TGAAGACGGATTGCCCTCATT-3'	5'-GCTGGTGCCAGTAAGAGCTT-3'
CLDN23	5'-TGGACGTGGAGTTGTACCAG-3'	5'-AGCGAGGTGACCATGAGTG-3'
MRTO4	5'-ACAGAAATGGACTACGCCCG-3'	5'-GCAGAGTCACCACACCTCTC-3'
