# Supplementary material for: Comprehensive analysis of transient receptor potential channels-related signature for prognosis, tumor immune microenvironment, and treatment response of colorectal cancer
Source: Front Immunol. 2022 Oct 18;13:1014834. doi: 10.3389/fimmu.2022.1014834 (PMC9642045; doi:10.3389/fimmu.2022.1014834)
Supplement: Supplementary file 4 [file Table_3.xlsx]

## Sheet: Sheet1
Supplementary Table 3. 5564 DEGs between twp TRP-clusters.
id	logFC	AveExpr	t	P.Value	adj.P.Val	B
TRPM6	0.914198	4.63984	17.6435	3.8533e-59	6.78605e-55	123.217
TRPA1	0.764362	4.88693	16.1676	4.0321e-51	3.55047e-47	105.055
SLC26A3	1.89285	6.87493	13.5848	5.42658e-38	3.18558e-34	75.3277
TRPV4	-0.514262	4.8974	-13.2757	1.64145e-36	7.22689e-33	71.9764
SLC35B3	0.369522	7.37275	12.2689	7.67479e-32	2.70322e-28	61.4109
SLC26A2	1.19689	7.97682	12.1896	1.74883e-31	5.13309e-28	60.6019
ADAM8	-0.5195	5.51941	-12.1615	2.33858e-31	5.88354e-28	60.3165
NXPE4	1.47485	6.49202	11.9446	2.17236e-30	4.5509e-27	58.1275
PBLD	0.767512	6.29928	11.938	2.32571e-30	4.5509e-27	58.0605
GPD1L	0.42746	8.33341	11.7981	9.64055e-30	1.6978e-26	56.6642
PDLIM7	-0.434323	5.8697	-11.7664	1.32972e-29	2.12889e-26	56.3484
VAV3	1.07246	7.46153	11.7381	1.76864e-29	2.59563e-26	56.0684
FSCN1	-0.771467	6.38253	-11.6629	3.77374e-29	5.11226e-26	55.3243
EPB41L4B	0.389366	6.33848	11.5607	1.05e-28	1.32083e-25	54.3197
A1CF	0.749152	6.48711	11.5108	1.72642e-28	2.02693e-25	53.8315
ISX	1.05655	6.52078	11.332	1.01428e-27	1.11641e-24	52.0934
SRI	0.447215	9.06868	11.3251	1.08509e-27	1.12409e-24	52.0272
LRRC19	1.12209	6.40241	11.2746	1.78305e-27	1.74451e-24	51.5398
TMEM192	0.400043	6.4146	11.1723	4.84652e-27	4.49222e-24	50.5585
LYPD8	1.00537	6.0538	11.0778	1.21443e-26	1.06936e-23	49.6571
TENM3	-0.372844	3.87084	-11.0433	1.69554e-26	1.42192e-23	49.3296
SH3BGRL2	0.438914	8.73122	11.0319	1.89345e-26	1.45555e-23	49.2213
SLC35D1	0.412978	7.38672	11.0315	1.90095e-26	1.45555e-23	49.2174
TRO	-0.299179	4.25688	-10.9886	2.87426e-26	2.10911e-23	48.8118
EDNRB	0.598057	5.55314	10.9462	4.32476e-26	3.04653e-23	48.4109
GPR160	0.667342	9.4883	10.9279	5.15263e-26	3.49011e-23	48.2391
C5orf46	-0.716405	4.55028	-10.9029	6.54675e-26	4.27018e-23	48.0042
HK3	-0.516795	5.1123	-10.8582	1.00409e-25	6.31538e-23	47.5846
MS4A12	1.58646	5.76953	10.8321	1.2879e-25	7.82111e-23	47.3404
MARCO	-0.904497	4.90356	-10.7757	2.20319e-25	1.29334e-22	46.8138
BST2	-0.965125	8.17544	-10.7621	2.50555e-25	1.4234e-22	46.6877
MUC12	1.24058	6.79493	10.7086	4.15835e-25	2.28852e-22	46.1908
GAB1	0.290906	5.65671	10.6664	6.19451e-25	3.3058e-22	45.7999
PRR15	0.645481	9.13734	10.6498	7.23969e-25	3.74995e-22	45.647
NTNG2	-0.378413	3.92599	-10.638	8.09256e-25	4.07194e-22	45.5378
C10orf99	1.40057	8.97869	10.6316	8.59906e-25	4.20661e-22	45.4782
CEACAM7	1.57927	7.88827	10.5893	1.27836e-24	5.85575e-22	45.0894
LMCD1	-0.367994	5.1761	-10.5889	1.28285e-24	5.85575e-22	45.086
NXPE1	0.917998	5.79357	10.5878	1.29677e-24	5.85575e-22	45.0754
TYMP	-0.532315	6.52369	-10.5715	1.51068e-24	6.65114e-22	44.9257
UBTD1	-0.343338	5.84385	-10.5566	1.73725e-24	7.46214e-22	44.7886
HAMP	-0.351322	4.86352	-10.5514	1.82278e-24	7.64309e-22	44.7415
ABCA5	0.502857	4.91582	10.521	2.42158e-24	9.91778e-22	44.463
RGS16	-0.512438	6.06504	-10.5116	2.64463e-24	1.05851e-21	44.3766
SLC11A1	-0.372521	4.98932	-10.4639	4.1213e-24	1.61289e-21	43.9416
HAPLN3	-0.461608	6.60681	-10.4602	4.26506e-24	1.63287e-21	43.908
AGAP2-AS1	-0.554016	5.83086	-10.4293	5.68081e-24	2.083e-21	43.6269
TSPAN6	0.582961	9.83102	10.4285	5.72442e-24	2.083e-21	43.6195
SEMA5A	0.551799	6.93846	10.4272	5.79563e-24	2.083e-21	43.6073
SAMD13	0.638907	6.49585	10.4	7.45139e-24	2.62453e-21	43.361
ENO2	-0.720894	6.14055	-10.3937	7.89979e-24	2.7279e-21	43.3037
MEIS3	-0.317127	5.24921	-10.3873	8.38496e-24	2.83976e-21	43.2452
SPHK1	-0.594166	5.93101	-10.3711	9.73719e-24	3.2355e-21	43.0987
BMP5	0.469434	4.06787	10.3417	1.2771e-23	4.16501e-21	42.8328
CHN2	0.64124	6.10456	10.3313	1.40497e-23	4.49872e-21	42.7392
ATF5	-0.275229	6.15438	-10.3157	1.62204e-23	5.10103e-21	42.5984
GPR68	-0.385017	5.30725	-10.3013	1.85159e-23	5.72077e-21	42.4687
RAMP1	-0.812378	6.69554	-10.244	3.13084e-23	9.5064e-21	41.9538
PML	-0.318904	5.87578	-10.2317	3.50103e-23	1.04503e-20	41.8443
SLC12A4	-0.268274	5.50558	-10.1589	6.80001e-23	1.99592e-20	41.1936
SLC2A6	-0.508882	5.09738	-10.1537	7.1278e-23	2.05783e-20	41.1475
HSD11B2	0.762343	8.02263	10.1296	8.87219e-23	2.52013e-20	40.933
LRRC31	0.756154	6.20061	10.1235	9.37266e-23	2.62003e-20	40.8792
UGT2A3	1.24334	4.71204	10.0921	1.2457e-22	3.4278e-20	40.6004
ETV5	-0.433474	5.49562	-10.0773	1.42409e-22	3.85842e-20	40.4693
VMO1	-0.477483	4.57471	-10.0372	2.04433e-22	5.45495e-20	40.115
CHP2	1.13769	6.43623	10.0188	2.41337e-22	6.34355e-20	39.9524
DZIP1L	-0.221146	4.83782	-10.0171	2.44956e-22	6.34399e-20	39.9378
VAMP5	-0.413739	5.95171	-10.0111	2.58643e-22	6.46399e-20	39.8846
MCEMP1	-0.545324	5.26802	-10.011	2.58784e-22	6.46399e-20	39.884
CPT1C	-0.398199	4.2662	-10.0103	2.606e-22	6.46399e-20	39.8772
GAS1	-0.79299	4.9454	-10.0006	2.84223e-22	6.95202e-20	39.7921
NACAD	-0.315043	4.31425	-9.97364	3.62011e-22	8.62714e-20	39.5551
PRKACB	0.695607	7.04737	9.97348	3.62506e-22	8.62714e-20	39.5538
SULT1B1	0.737888	6.82875	9.89536	7.28642e-22	1.71095e-19	38.8699
SELENBP1	0.886562	9.47805	9.89071	7.5945e-22	1.75983e-19	38.8293
SNCG	-0.398194	4.77051	-9.82163	1.40278e-21	3.20835e-19	38.2282
KLK10	-0.938195	6.03095	-9.81835	1.44416e-21	3.26065e-19	38.1998
FMO5	0.577063	5.13634	9.79424	1.78751e-21	3.98478e-19	37.9908
ZG16	1.66874	6.91254	9.78068	2.01493e-21	4.43561e-19	37.8735
SLC4A3	-0.375205	4.15016	-9.77883	2.04825e-21	4.4533e-19	37.8575
SHANK1	-0.254151	3.94619	-9.77634	2.09366e-21	4.49652e-19	37.836
ZBTB47	-0.28175	5.87375	-9.76342	2.3464e-21	4.97861e-19	37.7244
CDH17	0.60621	10.932	9.74327	2.80244e-21	5.87546e-19	37.5504
APPL2	0.376925	7.40933	9.72003	3.43789e-21	7.04492e-19	37.3503
SEMA6B	-0.3238	5.48492	-9.71996	3.44026e-21	7.04492e-19	37.3496
A1BG-AS1	-0.288556	4.21336	-9.70652	3.8712e-21	7.83629e-19	37.2341
EPCAM	0.304901	12.4283	9.68451	4.69565e-21	9.39718e-19	37.045
BLVRA	-0.518052	6.06556	-9.66805	5.42371e-21	1.06208e-18	36.9038
TRPV6	-0.303375	4.45393	-9.66796	5.42772e-21	1.06208e-18	36.9031
DBN1	-0.462249	6.81126	-9.65561	6.04728e-21	1.17032e-18	36.7973
TDP2	0.418996	9.79062	9.60983	9.01698e-21	1.72099e-18	36.4061
PRKAR2A	0.245211	8.39413	9.60893	9.08817e-21	1.72099e-18	36.3984
SYTL2	0.496469	7.44862	9.59537	1.0227e-20	1.91603e-18	36.2828
ARHGAP10	-0.330606	5.47312	-9.5726	1.24649e-20	2.31074e-18	36.0891
PLEKHO1	-0.469469	6.34584	-9.53338	1.7514e-20	3.2129e-18	35.7561
SCARF2	-0.461655	4.54052	-9.52426	1.89524e-20	3.44093e-18	35.6789
SEMA6D	0.392093	4.67806	9.50029	2.33162e-20	4.19002e-18	35.476
GUCA2A	1.11377	7.04933	9.49655	2.40807e-20	4.25464e-18	35.4444
CDR2L	-0.41643	6.21858	-9.49617	2.4159e-20	4.25464e-18	35.4413
MAP1S	-0.299704	6.93294	-9.4924	2.49582e-20	4.33005e-18	35.4094
PANK1	0.447382	7.38855	9.49184	2.50789e-20	4.33005e-18	35.4047
FLJ20021	-0.339019	6.4813	-9.48111	2.75108e-20	4.70381e-18	35.3141
ATP10B	0.599497	8.26718	9.47033	3.01892e-20	5.11213e-18	35.2232
KRT20	1.06357	10.3701	9.46199	3.24366e-20	5.44039e-18	35.1529
RILPL2	-0.339435	6.95974	-9.45807	3.35489e-20	5.57387e-18	35.1199
FMO4	0.360027	6.19061	9.43868	3.96337e-20	6.52326e-18	34.9567
MIER3	0.422836	6.13821	9.43307	4.1592e-20	6.7822e-18	34.9095
MFSD8	0.254966	5.83616	9.42792	4.34712e-20	7.02359e-18	34.8663
CA1	0.835542	5.13733	9.42011	4.64829e-20	7.44192e-18	34.8007
CCDC8	-0.337927	4.97054	-9.40652	5.2227e-20	8.27665e-18	34.6867
ACOX1	0.291915	6.93368	9.40561	5.26367e-20	8.27665e-18	34.679
ZDHHC13	0.279758	6.21857	9.39791	5.62251e-20	8.76266e-18	34.6145
OSCAR	-0.392471	4.49858	-9.38627	6.21145e-20	9.59559e-18	34.517
MAP3K6	-0.333666	5.27431	-9.37753	6.69356e-20	1.01852e-17	34.4438
PDE3B	0.339526	5.70941	9.37726	6.70881e-20	1.01852e-17	34.4416
CXCL14	1.01871	8.72141	9.37155	7.04432e-20	1.06032e-17	34.3938
PDCD6IP	0.227682	8.9189	9.3678	7.27372e-20	1.08557e-17	34.3625
ZNF469	-0.352878	5.88818	-9.36552	7.41666e-20	1.09365e-17	34.3434
BEST2	0.728854	4.86728	9.36496	7.45203e-20	1.09365e-17	34.3388
ACTN1	-0.300336	8.78962	-9.36361	7.53825e-20	1.09716e-17	34.3275
PAQR8	0.476806	8.20436	9.32743	1.0262e-19	1.46976e-17	34.0257
NXN	-0.581754	7.10495	-9.32739	1.02652e-19	1.46976e-17	34.0254
APOE	-0.760954	8.05027	-9.32325	1.06333e-19	1.51019e-17	33.9909
TMEM87B	0.278935	8.11142	9.32082	1.08557e-19	1.52944e-17	33.9706
RPS6KA6	0.418236	4.22631	9.31694	1.12199e-19	1.5682e-17	33.9384
STRN	0.257625	6.0215	9.3137	1.15334e-19	1.59933e-17	33.9114
TRNP1	-0.546528	5.26422	-9.30269	1.26646e-19	1.74247e-17	33.8198
WRAP53	-0.267508	6.42364	-9.28765	1.43888e-19	1.96435e-17	33.6949
ZDHHC23	0.369846	6.40787	9.25981	1.82168e-19	2.46782e-17	33.4641
TNNI2	-0.28011	3.87586	-9.25406	1.9125e-19	2.57107e-17	33.4165
SH3D19	0.332942	7.85354	9.24456	2.07245e-19	2.75565e-17	33.3379
TFCP2L1	0.587889	6.73659	9.24406	2.08109e-19	2.75565e-17	33.3339
LIPE-AS1	-0.319797	3.69284	-9.24202	2.11741e-19	2.78281e-17	33.3169
BCKDHB	0.322149	6.82112	9.22832	2.37706e-19	3.10092e-17	33.2038
ROCK2	0.330065	7.79262	9.22372	2.47112e-19	3.19992e-17	33.1658
PTH1R	-0.220549	4.48913	-9.19835	3.06016e-19	3.93376e-17	32.9567
TREM2	-0.633535	6.15709	-9.19261	3.21167e-19	4.0986e-17	32.9094
NFKB2	-0.277938	5.72979	-9.18857	3.32263e-19	4.2097e-17	32.8762
FSTL3	-0.430094	6.47726	-9.16661	3.99616e-19	5.02688e-17	32.6956
TSPAN9	-0.254677	6.38264	-9.15305	4.47776e-19	5.59276e-17	32.5843
SNX13	0.328349	6.10733	9.15011	4.58945e-19	5.69189e-17	32.5602
MTM1	0.364698	5.93274	9.14073	4.96473e-19	6.11426e-17	32.4833
ADORA1	-0.256345	4.93605	-9.13256	5.31623e-19	6.50167e-17	32.4164
MEP1A	1.02179	8.48868	9.12976	5.44264e-19	6.61037e-17	32.3934
CALB2	-0.547235	5.409	-9.10926	6.46021e-19	7.79252e-17	32.2258
ARFGEF2	0.321759	7.36326	9.10315	6.79817e-19	8.14439e-17	32.1759
CERCAM	-0.382648	5.91618	-9.08726	7.76204e-19	9.23631e-17	32.0462
ZBTB17	-0.217191	6.00439	-9.07347	8.70728e-19	1.02915e-16	31.9338
NDFIP2	0.344373	8.184	9.06745	9.1553e-19	1.07489e-16	31.8847
PELI3	-0.323482	5.82151	-9.06548	9.30626e-19	1.08538e-16	31.8688
FZD2	-0.39265	5.24384	-9.06126	9.6392e-19	1.11682e-16	31.8344
RNF175	-0.282284	3.66009	-9.04724	1.0831e-18	1.2467e-16	31.7204
ENTPD5	0.437001	6.35059	9.04499	1.10352e-18	1.26196e-16	31.7021
GUCY2C	0.70668	8.43416	9.0397	1.15311e-18	1.31016e-16	31.6591
VAX2	-0.272158	4.2725	-9.03762	1.1732e-18	1.32444e-16	31.6422
PHLPP2	0.28336	5.56748	9.03162	1.23309e-18	1.38318e-16	31.5935
USP53	0.37413	6.26688	9.02688	1.28255e-18	1.42956e-16	31.5551
PTGIR	-0.243236	5.33312	-9.02389	1.31472e-18	1.4562e-16	31.5309
CEACAM5	0.442457	10.4633	9.01357	1.43213e-18	1.57633e-16	31.4472
RMDN2	0.256174	4.52873	8.99437	1.67879e-18	1.83635e-16	31.2918
GGH	0.616147	9.70929	8.98079	1.87825e-18	2.04185e-16	31.182
PLEKHN1	-0.371752	5.73878	-8.97356	1.9938e-18	2.15415e-16	31.1237
VIPR1	0.50509	6.90194	8.9728	2.0064e-18	2.15456e-16	31.1175
TMEM168	0.320794	7.63877	8.95521	2.31969e-18	2.47589e-16	30.9756
MED23	0.227393	6.31401	8.94946	2.43228e-18	2.58041e-16	30.9293
CCDC114	-0.315665	3.55343	-8.9326	2.79438e-18	2.94681e-16	30.7936
EPM2AIP1	0.400966	6.3959	8.9232	3.01872e-18	3.16445e-16	30.7181
IGLON5	-0.275176	4.25674	-8.91783	3.15504e-18	3.28778e-16	30.6749
RETN	-0.392202	4.25878	-8.91489	3.23205e-18	3.34821e-16	30.6514
FLT4	-0.24086	4.35892	-8.91337	3.27257e-18	3.37037e-16	30.6392
NR5A2	0.472792	4.47012	8.91212	3.30656e-18	3.38557e-16	30.6291
PKM	-0.374997	8.90136	-8.91069	3.34557e-18	3.40157e-16	30.6176
UBL3	0.360899	8.40122	8.91013	3.36081e-18	3.40157e-16	30.6132
AHDC1	-0.26721	4.69895	-8.90518	3.50038e-18	3.52258e-16	30.5734
ITGAM	-0.536201	5.77709	-8.90292	3.56582e-18	3.55596e-16	30.5553
HHLA2	0.60256	5.10313	8.90264	3.57393e-18	3.55596e-16	30.5531
A4GALT	-0.368007	5.71526	-8.88801	4.02947e-18	3.98669e-16	30.4358
ELFN1	-0.280452	5.11264	-8.88012	4.29829e-18	4.22889e-16	30.3726
ATG101	-0.237947	7.93418	-8.86983	4.67586e-18	4.55227e-16	30.2903
NRG1	0.225923	4.10697	8.86976	4.67868e-18	4.55227e-16	30.2897
AOC1	0.643159	9.34235	8.8632	4.93657e-18	4.77681e-16	30.2373
PDE1C	0.174894	3.94387	8.85612	5.23055e-18	5.03362e-16	30.1808
PPP1R14D	0.639441	8.31353	8.8523	5.39626e-18	5.16486e-16	30.1503
KRT16	-0.558898	4.1539	-8.84422	5.76436e-18	5.48736e-16	30.0858
CYCS	0.395672	7.5689	8.83514	6.20721e-18	5.87716e-16	30.0134
ANGPTL4	-0.474421	5.39547	-8.82994	6.47623e-18	6.09908e-16	29.9719
KANK3	-0.385296	4.67563	-8.82098	6.96684e-18	6.52623e-16	29.9006
PHGR1	0.624418	6.41511	8.81824	7.12365e-18	6.63781e-16	29.8788
C11orf54	0.332404	7.24735	8.81536	7.29286e-18	6.75972e-16	29.8559
CDHR1	0.859051	6.17255	8.8063	7.85088e-18	7.23884e-16	29.7838
ARL4C	-0.500836	6.95925	-8.7966	8.4945e-18	7.79149e-16	29.7068
ADAMTS2	-0.513774	6.16182	-8.79185	8.8287e-18	8.04576e-16	29.6691
IL13RA2	0.62266	4.21729	8.79137	8.86308e-18	8.04576e-16	29.6653
BGN	-0.658867	8.23357	-8.78379	9.42632e-18	8.51318e-16	29.6051
GNAI2	-0.346765	8.20066	-8.77982	9.73463e-18	8.74676e-16	29.5736
SIRPB2	-0.402048	3.666	-8.7703	1.05162e-17	9.40106e-16	29.4981
ANXA2R	-0.263303	5.11861	-8.76794	1.07189e-17	9.53389e-16	29.4795
CD24	0.498853	11.5796	8.7669	1.08101e-17	9.56664e-16	29.4712
MMP17	-0.383662	4.95517	-8.76381	1.1084e-17	9.76004e-16	29.4467
PARM1	0.589054	8.51871	8.76217	1.12321e-17	9.81365e-16	29.4338
PILRA	-0.396818	5.11864	-8.7619	1.12564e-17	9.81365e-16	29.4317
GSPT1	0.263082	7.77003	8.75039	1.23554e-17	1.07188e-15	29.3406
OPRL1	-0.208652	4.49856	-8.73964	1.34777e-17	1.16351e-15	29.2557
FBLN2	-0.676687	6.24895	-8.73458	1.40404e-17	1.20617e-15	29.2157
FCGR1B	-0.489451	4.94077	-8.72892	1.46972e-17	1.25647e-15	29.171
WDR54	-0.37322	6.92688	-8.72635	1.50056e-17	1.27664e-15	29.1507
NRAS	0.264773	8.28417	8.72005	1.57885e-17	1.33679e-15	29.101
CBLN2	0.283232	4.27861	8.71145	1.69221e-17	1.42591e-15	29.0333
PDLIM4	-0.375385	5.39698	-8.69695	1.90197e-17	1.59045e-15	28.9191
EBF4	-0.28865	5.3705	-8.69672	1.90555e-17	1.59045e-15	28.9173
SIGLEC1	-0.408871	5.17404	-8.69358	1.95425e-17	1.62341e-15	28.8926
AQP8	1.07001	5.21767	8.68819	2.04089e-17	1.68742e-15	28.8502
ARFGEF1	0.351032	7.8443	8.6845	2.10228e-17	1.73006e-15	28.8213
CCDC122	0.368148	3.75186	8.67584	2.25399e-17	1.84628e-15	28.7532
NEDD4L	0.342936	6.43629	8.67348	2.29702e-17	1.87281e-15	28.7347
AP2S1	-0.215313	9.58099	-8.6692	2.3775e-17	1.9295e-15	28.701
SALL1	0.383183	3.5635	8.66078	2.54378e-17	2.04831e-15	28.635
GRM8	0.620638	4.94804	8.66061	2.54715e-17	2.04831e-15	28.6337
PHOSPHO2	0.389121	6.20174	8.65534	2.65707e-17	2.12698e-15	28.5924
STXBP5	0.310108	5.82296	8.64607	2.8622e-17	2.27161e-15	28.5198
TSPAN4	-0.392905	6.42921	-8.64601	2.86354e-17	2.27161e-15	28.5193
KDELR2	0.207988	10.3587	8.63821	3.04812e-17	2.40719e-15	28.4583
RGS14	-0.27143	5.67946	-8.63669	3.08546e-17	2.4258e-15	28.4464
ISG15	-0.610975	9.13649	-8.63202	3.20304e-17	2.50706e-15	28.4099
SRPK1	0.298708	8.70953	8.62764	3.31725e-17	2.58496e-15	28.3756
NNMT	-0.512431	5.18563	-8.62321	3.43682e-17	2.66634e-15	28.341
PRKD2	-0.221911	7.197	-8.61834	3.57339e-17	2.76013e-15	28.303
LGALS1	-0.504274	10.8846	-8.60775	3.88897e-17	2.99077e-15	28.2203
SARDH	-0.198826	4.06556	-8.60481	3.98109e-17	3.0483e-15	28.1974
NACC1	-0.210884	6.93025	-8.59209	4.4064e-17	3.35935e-15	28.0983
SEMA3C	0.481121	7.45992	8.59152	4.42654e-17	3.36016e-15	28.0938
SIGLEC9	-0.328794	4.19414	-8.58872	4.52638e-17	3.42121e-15	28.072
HLX	-0.331923	5.92316	-8.58697	4.58985e-17	3.45435e-15	28.0584
ZNF584	-0.386488	5.69756	-8.58633	4.61361e-17	3.45746e-15	28.0534
MRAS	-0.310166	5.42134	-8.57081	5.22048e-17	3.89567e-15	27.9327
MYRIP	0.458406	4.80888	8.55596	5.87465e-17	4.36534e-15	27.8174
TLE6	-0.298062	4.29126	-8.55353	5.98923e-17	4.42709e-15	27.7985
CDH1	0.422	9.74835	8.55314	6.00803e-17	4.42709e-15	27.7954
NAT2	0.684952	6.75813	8.54219	6.55333e-17	4.80878e-15	27.7106
PSTPIP1	-0.25773	4.94913	-8.54083	6.62451e-17	4.8368e-15	27.7
ZNF91	0.285748	5.39456	8.54042	6.64644e-17	4.8368e-15	27.6968
CDX2	0.581431	7.93042	8.53882	6.73105e-17	4.87684e-15	27.6844
IL4I1	-0.521517	5.69336	-8.53834	6.75685e-17	4.87684e-15	27.6807
PDCD4	0.312829	4.70009	8.53646	6.8581e-17	4.91231e-15	27.6662
PRRX2	-0.404312	5.65014	-8.5364	6.86178e-17	4.91231e-15	27.6657
CCL18	-0.963896	7.65424	-8.53118	7.15169e-17	5.09913e-15	27.6252
CTSL	-0.467278	8.70848	-8.52826	7.31882e-17	5.18481e-15	27.6027
SLC16A9	0.644369	6.02977	8.52806	7.33074e-17	5.18481e-15	27.6011
PRDM8	-0.279629	3.91065	-8.52538	7.48789e-17	5.27477e-15	27.5804
SLC15A3	-0.458823	6.42693	-8.52061	7.77638e-17	5.44362e-15	27.5435
SLC1A3	-0.359954	4.28396	-8.5204	7.7894e-17	5.44362e-15	27.5418
PARD6G	-0.26949	4.4925	-8.51911	7.86954e-17	5.47788e-15	27.5318
TIMM10B	0.206863	7.63901	8.517	8.00181e-17	5.54803e-15	27.5155
PLOD1	-0.287836	8.08007	-8.51509	8.12391e-17	5.6106e-15	27.5008
SPI1	-0.450931	5.10168	-8.51189	8.33182e-17	5.7317e-15	27.4761
MBTD1	0.360496	5.72722	8.50141	9.05221e-17	6.20305e-15	27.3951
TM9SF2	0.300965	10.8915	8.49962	9.18138e-17	6.26718e-15	27.3813
CEND1	-0.203648	5.50943	-8.49173	9.77159e-17	6.6443e-15	27.3204
HTATIP2	0.236202	7.71422	8.48752	1.01021e-16	6.81079e-15	27.2879
IFITM10	-0.293467	4.81159	-8.48718	1.01288e-16	6.81079e-15	27.2854
TMEM98	0.386908	8.70534	8.48714	1.01325e-16	6.81079e-15	27.285
FAM20C	-0.314367	5.49896	-8.48086	1.06472e-16	7.1296e-15	27.2366
OLFML2B	-0.559405	6.92108	-8.46349	1.221e-16	8.11842e-15	27.1029
NIPAL2	0.332589	6.3969	8.46342	1.22161e-16	8.11842e-15	27.1024
MAPK11	-0.266184	4.55063	-8.45439	1.31167e-16	8.68415e-15	27.0329
TIGD4	0.225198	3.56162	8.44833	1.37574e-16	9.07423e-15	26.9864
ZNF205	-0.330757	5.95182	-8.44625	1.39842e-16	9.18938e-15	26.9704
CYP46A1	-0.254831	4.25938	-8.44511	1.41097e-16	9.2374e-15	26.9617
C1orf216	-0.265686	6.45983	-8.43886	1.48198e-16	9.66635e-15	26.9137
GADD45B	-0.38109	6.9244	-8.43156	1.56953e-16	1.01996e-14	26.8577
SPAG1	0.589605	7.54636	8.42724	1.62368e-16	1.04923e-14	26.8246
GLCE	0.41808	7.32114	8.42702	1.62648e-16	1.04923e-14	26.8229
PIGZ	0.544857	7.03244	8.42178	1.69467e-16	1.08923e-14	26.7828
SPOCD1	-0.309636	4.36037	-8.41724	1.75617e-16	1.12465e-14	26.748
NTRK1	-0.281647	2.93278	-8.41636	1.76837e-16	1.12594e-14	26.7412
PLAGL2	0.436438	7.32984	8.41584	1.77549e-16	1.12594e-14	26.7373
MATK	-0.319841	5.15532	-8.41569	1.77761e-16	1.12594e-14	26.7361
F12	-0.384801	5.99347	-8.41525	1.78376e-16	1.12594e-14	26.7328
LOXL3	-0.226167	5.78396	-8.41227	1.82592e-16	1.14844e-14	26.7099
CLDN8	0.924672	3.79111	8.40986	1.86078e-16	1.1633e-14	26.6915
NFIC	-0.327851	6.74724	-8.40972	1.86276e-16	1.1633e-14	26.6904
SATB2	0.652528	6.87718	8.40718	1.9003e-16	1.18255e-14	26.671
GUK1	-0.255956	7.85988	-8.40144	1.98765e-16	1.23255e-14	26.6271
PTPRD	0.623186	5.47103	8.37614	2.4224e-16	1.49687e-14	26.434
CEACAM1	0.523108	8.49921	8.37259	2.49059e-16	1.53363e-14	26.4069
EPHB6	-0.406517	4.62851	-8.3664	2.61377e-16	1.60387e-14	26.3597
TIMP1	-0.423124	11.3118	-8.36556	2.63097e-16	1.60882e-14	26.3533
PLS1	0.374908	10.1861	8.36492	2.6443e-16	1.61137e-14	26.3484
EMILIN2	-0.253144	5.43046	-8.35897	2.76987e-16	1.68034e-14	26.3031
STRADB	0.301195	7.39848	8.35866	2.77655e-16	1.68034e-14	26.3008
APC2	-0.192984	4.29735	-8.35035	2.96232e-16	1.77832e-14	26.2375
COG5	0.231636	7.35783	8.35011	2.96783e-16	1.77832e-14	26.2357
PDGFD	0.347145	5.23972	8.35007	2.96876e-16	1.77832e-14	26.2354
DNASE1L3	0.468264	4.93806	8.34879	2.99849e-16	1.79005e-14	26.2257
MRPL28	-0.236811	8.1735	-8.34401	3.11227e-16	1.8517e-14	26.1893
COL4A6	0.238671	3.55737	8.34188	3.1644e-16	1.87637e-14	26.1731
LY6E	-0.699747	7.90725	-8.33276	3.39692e-16	2.00285e-14	26.1039
ABAT	0.62402	6.20514	8.33263	3.40044e-16	2.00285e-14	26.1029
ITLN1	1.52813	7.47045	8.33196	3.41826e-16	2.00664e-14	26.0978
CLCA4	1.371	5.66447	8.32964	3.48053e-16	2.0364e-14	26.0802
DACH1	0.732344	6.67572	8.32359	3.64797e-16	2.1273e-14	26.0343
TSPAN12	0.409782	7.17394	8.32292	3.66705e-16	2.13137e-14	26.0292
CTTNBP2NL	0.231266	7.06348	8.30716	4.14446e-16	2.40093e-14	25.9098
ESRP1	0.324904	9.33226	8.30549	4.19856e-16	2.42429e-14	25.8971
ZNF141	0.307314	4.27723	8.30347	4.26469e-16	2.45443e-14	25.8819
PEX1	0.266625	6.53321	8.2982	4.44252e-16	2.54844e-14	25.842
LILRB4	-0.361773	4.3924	-8.29428	4.57961e-16	2.61855e-14	25.8123
LILRB3	-0.305611	5.97213	-8.28983	4.74027e-16	2.69519e-14	25.7787
GPC1	-0.364839	6.19109	-8.28972	4.74425e-16	2.69519e-14	25.7779
JADE2	-0.331549	5.44523	-8.2889	4.77456e-16	2.70001e-14	25.7716
NPAS1	-0.252137	4.2168	-8.28866	4.78339e-16	2.70001e-14	25.7698
PLXND1	-0.301913	6.6479	-8.28533	4.90848e-16	2.76176e-14	25.7446
CA4	1.00217	5.78261	8.28458	4.93686e-16	2.76889e-14	25.739
DUSP7	-0.27257	5.55687	-8.27894	5.15737e-16	2.88338e-14	25.6964
MAGI3	0.230246	5.56259	8.25416	6.24583e-16	3.47726e-14	25.5095
KIF26B	-0.37574	4.63278	-8.25388	6.2591e-16	3.47726e-14	25.5074
CXADR	0.395375	8.3024	8.25257	6.3227e-16	3.50155e-14	25.4976
PRAM1	-0.371235	3.84986	-8.24943	6.47778e-16	3.57618e-14	25.4739
COL11A1	-0.852537	6.39746	-8.24257	6.82992e-16	3.7588e-14	25.4223
GPA33	0.62538	9.7242	8.23775	7.08803e-16	3.8887e-14	25.3861
ZNF12	0.287943	7.58503	8.22857	7.60743e-16	4.16069e-14	25.3171
IL9R	-0.198663	4.43576	-8.2276	7.6646e-16	4.17899e-14	25.3097
S1PR2	-0.194053	5.21206	-8.22512	7.81212e-16	4.23352e-14	25.2911
CD300A	-0.376652	5.15225	-8.22511	7.81269e-16	4.23352e-14	25.2911
SPP1	-0.921631	6.96874	-8.21862	8.21268e-16	4.43661e-14	25.2424
KRT7	-0.398761	4.43083	-8.21759	8.27783e-16	4.45813e-14	25.2346
FKTN	0.287164	6.46914	8.21592	8.38533e-16	4.50226e-14	25.2221
HSDL2	0.284956	6.74539	8.21337	8.55121e-16	4.57737e-14	25.2029
MUC13	0.445544	10.1461	8.20849	8.87767e-16	4.73771e-14	25.1664
MNT	-0.240556	6.18034	-8.20698	8.9812e-16	4.77849e-14	25.1551
FAM3D	0.743753	9.70498	8.20476	9.13616e-16	4.82893e-14	25.1384
EPB41L5	0.232783	5.86585	8.20463	9.14488e-16	4.82893e-14	25.1374
LMNA	-0.234249	8.36493	-8.20444	9.15826e-16	4.82893e-14	25.136
SMTNL1	-0.287268	4.36519	-8.20338	9.23316e-16	4.85389e-14	25.1281
SOWAHA	0.603894	6.77371	8.20188	9.34042e-16	4.89566e-14	25.1168
PLCB4	0.884987	8.36351	8.19465	9.87338e-16	5.15965e-14	25.0627
CTXN1	-0.468732	4.97862	-8.19131	1.01293e-15	5.2646e-14	25.0377
AIFM3	0.539649	6.60037	8.19125	1.0134e-15	5.2646e-14	25.0372
THUMPD3-AS1	0.299324	5.7898	8.18921	1.02939e-15	5.33194e-14	25.022
DNAJC6	0.363117	4.20315	8.18528	1.06087e-15	5.47887e-14	24.9926
CASP6	0.296411	8.44827	8.18346	1.07577e-15	5.53956e-14	24.979
CTIF	-0.204932	5.8471	-8.17867	1.11596e-15	5.72977e-14	24.9432
FRYL	0.348377	6.36636	8.17641	1.1355e-15	5.81316e-14	24.9262
PRLR	0.324681	4.49569	8.17571	1.1416e-15	5.82745e-14	24.921
KIFC3	-0.289869	4.97555	-8.17336	1.16229e-15	5.91594e-14	24.9035
ZNF683	-0.369046	5.08567	-8.172	1.17451e-15	5.96088e-14	24.8933
HUS1B	-0.195287	3.6184	-8.17021	1.19063e-15	6.02535e-14	24.88
C16orf74	-0.402389	4.64132	-8.16391	1.24943e-15	6.29788e-14	24.833
FMNL1	-0.277064	4.62176	-8.16363	1.25218e-15	6.29788e-14	24.8308
PHYHIP	-0.329781	4.34076	-8.16331	1.25521e-15	6.29788e-14	24.8285
ACSL5	0.382136	10.0578	8.16209	1.26697e-15	6.33881e-14	24.8194
ADM5	-0.330799	4.70696	-8.15879	1.29938e-15	6.48254e-14	24.7947
RAC3	-0.446346	4.87786	-8.158	1.30717e-15	6.503e-14	24.7889
HUS1	0.227702	5.80076	8.14995	1.39012e-15	6.89617e-14	24.7289
IFFO1	-0.279195	6.08645	-8.14332	1.4624e-15	7.23435e-14	24.6794
ZNRF2	0.259771	5.8024	8.13313	1.58061e-15	7.7802e-14	24.6036
ZNF852	0.290523	3.19415	8.13305	1.58158e-15	7.7802e-14	24.603
PRKAB1	0.323152	7.69637	8.12991	1.61979e-15	7.94599e-14	24.5797
YPEL4	-0.289898	3.89826	-8.12767	1.64771e-15	8.06052e-14	24.563
MDFI	-0.361177	5.74888	-8.12548	1.67551e-15	8.1738e-14	24.5467
RAB3A	-0.343773	5.33413	-8.12376	1.69751e-15	8.25825e-14	24.534
CD300C	-0.278407	4.82712	-8.1233	1.70355e-15	8.2648e-14	24.5305
WNT2B	0.270742	4.46079	8.11938	1.75519e-15	8.49194e-14	24.5014
AHNAK2	-0.512975	5.5341	-8.11875	1.76357e-15	8.50912e-14	24.4967
IYD	0.579064	5.50873	8.10991	1.88625e-15	9.05382e-14	24.4311
EMID1	0.341893	5.26328	8.10988	1.88675e-15	9.05382e-14	24.4309
NR1I2	0.484949	7.05702	8.10722	1.92528e-15	9.21361e-14	24.4112
RNFT1	0.305692	5.63483	8.10539	1.95223e-15	9.31728e-14	24.3976
SLC25A13	0.286199	6.7766	8.09718	2.07794e-15	9.89045e-14	24.3367
HRAS	-0.269254	7.422	-8.09663	2.08672e-15	9.90543e-14	24.3326
LMBRD2	0.267861	5.01469	8.09609	2.09522e-15	9.91827e-14	24.3287
XAF1	-0.435421	5.91052	-8.09575	2.10068e-15	9.91827e-14	24.3261
HES4	-0.505905	6.50105	-8.09434	2.1234e-15	9.9987e-14	24.3156
COL10A1	-1.0182	6.52051	-8.08921	2.20764e-15	1.03677e-13	24.2777
MOGAT3	0.495068	5.95977	8.0773	2.41651e-15	1.13184e-13	24.1895
HOXC4	-0.279721	5.285	-8.0728	2.50021e-15	1.16793e-13	24.1563
SPRYD3	-0.169751	7.70345	-8.06789	2.595e-15	1.20901e-13	24.12
ZNF467	-0.243052	4.61716	-8.05717	2.81446e-15	1.3078e-13	24.0408
ITPRIP	-0.255616	5.91405	-8.05523	2.85599e-15	1.3236e-13	24.0266
TRIM46	-0.173059	4.26228	-8.05382	2.88669e-15	1.33432e-13	24.0161
PLEKHG4B	-0.163424	3.64314	-8.05261	2.91325e-15	1.34307e-13	24.0072
TMEM106B	0.306761	7.71223	8.04961	2.98013e-15	1.37032e-13	23.9851
APOC1	-0.614122	7.78908	-8.03997	3.20537e-15	1.47004e-13	23.914
CDHR5	0.580884	6.65774	8.0335	3.3657e-15	1.53957e-13	23.8664
DDC	0.564897	7.85965	8.02828	3.501e-15	1.59731e-13	23.828
APOBEC3F	-0.224274	5.31805	-8.02629	3.55386e-15	1.61723e-13	23.8134
CD7	-0.406696	5.14541	-8.01656	3.82431e-15	1.73582e-13	23.7418
PRELID2	0.309661	6.77667	8.00806	4.07734e-15	1.84591e-13	23.6794
SLC51B	0.692145	5.6609	8.00286	4.23989e-15	1.91458e-13	23.6412
SI	1.1575	5.09852	7.99951	4.34812e-15	1.95843e-13	23.6167
PDE8A	0.229459	6.73298	7.99838	4.38522e-15	1.9701e-13	23.6084
PACSIN1	-0.17665	3.95639	-7.99656	4.44571e-15	1.9922e-13	23.595
SLC2A5	-0.287224	4.85269	-7.99207	4.59835e-15	2.05537e-13	23.5621
PTP4A1	0.29063	8.66427	7.99044	4.65508e-15	2.07546e-13	23.5502
PPP1R18	-0.375747	7.62653	-7.98959	4.68509e-15	2.08357e-13	23.5439
COL4A5	0.320259	4.02307	7.98602	4.81225e-15	2.13472e-13	23.5178
CEP131	-0.368577	5.85473	-7.9829	4.92635e-15	2.17985e-13	23.4949
ZNF823	0.287272	6.63431	7.98007	5.03223e-15	2.22112e-13	23.4742
IL23R	0.263826	3.57411	7.976	5.1882e-15	2.2819e-13	23.4444
MAP1A	-0.310553	4.81039	-7.97581	5.19585e-15	2.2819e-13	23.443
F2RL2	0.405364	4.90929	7.97381	5.27415e-15	2.31053e-13	23.4284
MRC2	-0.369481	7.12246	-7.96355	5.69584e-15	2.48907e-13	23.3534
LRRC2	0.476387	4.25778	7.95722	5.97246e-15	2.60349e-13	23.3072
TMCC2	-0.197541	4.94325	-7.95662	5.99946e-15	2.6088e-13	23.3028
ADH1C	1.06854	6.44182	7.94893	6.35485e-15	2.75654e-13	23.2467
GATA6-AS1	0.344739	6.00691	7.94546	6.52206e-15	2.82211e-13	23.2214
ZBED2	-0.500679	4.05968	-7.94216	6.68533e-15	2.87959e-13	23.1973
RIN3	-0.220556	5.52721	-7.94211	6.6876e-15	2.87959e-13	23.1969
CRLF1	-0.318697	4.58674	-7.93956	6.81659e-15	2.92798e-13	23.1783
AK9	0.273747	4.37922	7.93774	6.90996e-15	2.96086e-13	23.165
RNF31	-0.185975	5.52961	-7.93356	7.12919e-15	3.04738e-13	23.1346
LILRA2	-0.23046	4.367	-7.9292	7.36478e-15	3.14046e-13	23.1029
PLK2	-0.50769	6.86977	-7.91938	7.92471e-15	3.37107e-13	23.0315
SOS2	0.237802	5.52794	7.91906	7.94398e-15	3.37112e-13	23.0291
ATP9A	0.451541	7.81209	7.91139	8.41134e-15	3.56087e-13	22.9734
PPFIA4	-0.269214	3.41299	-7.90991	8.50493e-15	3.59186e-13	22.9626
LGALS4	0.445764	12.027	7.90603	8.75451e-15	3.68841e-13	22.9344
TMEM132A	-0.256939	5.8432	-7.90505	8.8182e-15	3.70638e-13	22.9273
DDX54	-0.191227	6.81773	-7.90276	8.97025e-15	3.76131e-13	22.9107
FABP1	0.965803	8.83905	7.90125	9.07162e-15	3.79478e-13	22.8997
ITCH	0.255456	6.40375	7.90086	9.0981e-15	3.79684e-13	22.8969
EVL	-0.284836	5.95092	-7.89862	9.25074e-15	3.85141e-13	22.8807
APOL2	-0.323025	6.7678	-7.89456	9.53463e-15	3.96024e-13	22.8512
KRCC1	0.3645	8.20562	7.89021	9.8481e-15	4.0767e-13	22.8197
PKN3	-0.326432	5.97352	-7.89003	9.8613e-15	4.0767e-13	22.8184
VEGFC	-0.346197	5.4918	-7.8865	1.01236e-14	4.17533e-13	22.7928
MOGAT2	0.533372	5.71566	7.88319	1.03762e-14	4.25966e-13	22.7688
GLI2	-0.224008	4.50656	-7.88302	1.03891e-14	4.25966e-13	22.7675
C12orf57	-0.397833	9.09431	-7.88287	1.04006e-14	4.25966e-13	22.7665
METRN	-0.430323	6.29371	-7.88119	1.05312e-14	4.30311e-13	22.7543
CXXC4	0.351523	4.82922	7.88005	1.06206e-14	4.32961e-13	22.7461
EBF2	-0.24632	3.30758	-7.87906	1.06996e-14	4.35175e-13	22.7388
PLXNB3	-0.33206	3.95941	-7.87746	1.08272e-14	4.3935e-13	22.7273
POLL	-0.23843	6.33034	-7.87499	1.10272e-14	4.46438e-13	22.7094
MAN2A1	0.307893	7.85879	7.86134	1.2203e-14	4.92905e-13	22.6107
LIMK1	-0.276735	5.33119	-7.85682	1.26186e-14	5.08528e-13	22.5781
RAVER2	0.255936	5.28689	7.85515	1.27758e-14	5.13685e-13	22.566
TWIST1	-0.569289	5.33431	-7.85267	1.3013e-14	5.22032e-13	22.5481
PCDH12	-0.297853	5.8356	-7.85121	1.31541e-14	5.26492e-13	22.5376
TRPV2	-0.299712	5.51149	-7.84829	1.34415e-14	5.36778e-13	22.5165
ABCC13	0.25752	3.6373	7.84345	1.39327e-14	5.55134e-13	22.4815
PPP1R14C	0.671902	7.16042	7.84078	1.42102e-14	5.64913e-13	22.4623
ABLIM3	-0.375444	5.53162	-7.83766	1.45417e-14	5.76788e-13	22.4398
SNX8	-0.335944	5.89205	-7.8273	1.56997e-14	6.21321e-13	22.3652
LMO4	-0.274479	5.48199	-7.8243	1.60511e-14	6.33803e-13	22.3436
TPM2	-0.361805	6.04802	-7.82229	1.62906e-14	6.41822e-13	22.3292
PLK3	-0.219673	5.94278	-7.81951	1.66291e-14	6.53696e-13	22.3091
BTNL3	0.486774	6.55196	7.81685	1.69586e-14	6.65164e-13	22.29
DHRS11	0.530267	7.07602	7.80791	1.81153e-14	7.08952e-13	22.2257
ULBP2	-0.461976	5.07723	-7.80097	1.90661e-14	7.44508e-13	22.1759
STK38	0.245926	6.83312	7.79868	1.93901e-14	7.54727e-13	22.1594
BAG3	-0.292709	8.6326	-7.79832	1.94414e-14	7.54727e-13	22.1569
SERINC3	0.285501	9.60519	7.79821	1.94564e-14	7.54727e-13	22.1561
MAPK12	-0.283364	5.1649	-7.79767	1.95345e-14	7.56094e-13	22.1522
USP38	0.242371	6.94932	7.79487	1.99422e-14	7.70179e-13	22.1321
NOTCH4	-0.171846	5.22572	-7.79211	2.03516e-14	7.8427e-13	22.1123
C1orf162	-0.503688	5.80545	-7.78718	2.11024e-14	8.11429e-13	22.077
KIAA1841	0.27938	4.46892	7.78331	2.17125e-14	8.33071e-13	22.0492
SSC5D	-0.393987	5.45514	-7.77909	2.23958e-14	8.57418e-13	22.019
KANK2	-0.292245	5.92496	-7.77506	2.3069e-14	8.81276e-13	21.9902
SLC35A3	0.336039	8.53571	7.77328	2.33727e-14	8.90945e-13	21.9774
BCAR1	-0.238235	5.91396	-7.76498	2.48417e-14	9.44897e-13	21.918
TUBB6	-0.460646	7.67837	-7.76248	2.53019e-14	9.60328e-13	21.9002
ITGA8	0.210967	4.49847	7.7606	2.56537e-14	9.71585e-13	21.8867
SLC39A5	0.545156	7.21122	7.75673	2.63914e-14	9.97381e-13	21.8591
CA9	-0.820958	7.16495	-7.75619	2.64958e-14	9.99183e-13	21.8552
VPS18	-0.217507	5.99389	-7.75073	2.75779e-14	1.03777e-12	21.8162
CHST15	-0.325484	5.56807	-7.75005	2.77166e-14	1.04076e-12	21.8114
ACVRL1	0.347717	6.99329	7.74934	2.78615e-14	1.04398e-12	21.8063
GPSM2	0.415166	7.59575	7.74841	2.80517e-14	1.04887e-12	21.7997
IHH	0.500153	7.80254	7.74757	2.82233e-14	1.05305e-12	21.7937
MFGE8	-0.37209	7.10729	-7.74725	2.82903e-14	1.05332e-12	21.7914
VAT1L	0.322168	4.97027	7.74642	2.84627e-14	1.0575e-12	21.7855
MYSM1	0.267056	5.10754	7.73991	2.98527e-14	1.10681e-12	21.739
FAM43B	-0.227332	4.24271	-7.73615	3.06853e-14	1.13529e-12	21.7122
RPS6KA3	0.270834	8.47988	7.73306	3.13878e-14	1.15885e-12	21.6902
DNAH5	-0.224836	3.88032	-7.72946	3.22251e-14	1.18727e-12	21.6645
B3GNTL1	-0.260463	5.14597	-7.728	3.25707e-14	1.1975e-12	21.6542
FAM207A	-0.264445	6.06792	-7.72747	3.26971e-14	1.19964e-12	21.6504
FAR2	0.307579	7.05632	7.72602	3.30438e-14	1.20984e-12	21.6401
TNFSF9	-0.588019	5.62895	-7.72573	3.31147e-14	1.20992e-12	21.638
FCGR2C	-0.421978	5.47746	-7.71859	3.48892e-14	1.27212e-12	21.5872
NSUN7	0.308406	4.74182	7.71672	3.53688e-14	1.28694e-12	21.5739
EIF5A	-0.445032	9.47037	-7.71275	3.64065e-14	1.32197e-12	21.5457
CILP2	-0.326994	4.28363	-7.70848	3.75607e-14	1.36107e-12	21.5153
FABP2	0.517012	4.81866	7.70762	3.7795e-14	1.36675e-12	21.5092
ARSI	-0.365399	4.25843	-7.70453	3.86577e-14	1.39508e-12	21.4873
ARMC5	-0.215299	6.21829	-7.70355	3.89346e-14	1.4022e-12	21.4803
REEP1	0.620065	5.49679	7.70274	3.91643e-14	1.4076e-12	21.4746
ERP27	0.667065	6.08419	7.69665	4.09435e-14	1.46854e-12	21.4313
USHBP1	-0.210034	4.13763	-7.69611	4.11044e-14	1.47132e-12	21.4275
ZNF704	0.299011	4.99318	7.69555	4.12731e-14	1.47436e-12	21.4235
TSGA10	0.20984	3.77139	7.69403	4.17306e-14	1.48769e-12	21.4128
CACNB2	0.279666	4.13977	7.68844	4.34664e-14	1.54644e-12	21.3731
YTHDF3	0.266969	8.12512	7.68621	4.41774e-14	1.56856e-12	21.3573
RHOV	-0.446861	5.85933	-7.68462	4.46904e-14	1.58359e-12	21.346
GDE1	0.200354	8.86986	7.68227	4.5462e-14	1.60769e-12	21.3293
ACE2	0.856471	7.06144	7.6765	4.74097e-14	1.67321e-12	21.2885
EIF2AK1	0.215545	8.49756	7.67517	4.78695e-14	1.68606e-12	21.2791
HCST	-0.373152	6.22047	-7.67176	4.90706e-14	1.72491e-12	21.255
TNNT1	-0.623439	4.1166	-7.66593	5.11941e-14	1.79598e-12	21.2137
PRSS27	-0.18322	3.28365	-7.66409	5.18836e-14	1.81654e-12	21.2007
HAGHL	-0.334425	6.1849	-7.66107	5.30313e-14	1.85047e-12	21.1794
CRABP2	-0.498927	6.23267	-7.66099	5.30628e-14	1.85047e-12	21.1788
NAPEPLD	0.252519	5.89516	7.65934	5.37028e-14	1.86909e-12	21.1671
LAT2	-0.22534	5.39069	-7.65828	5.41171e-14	1.87979e-12	21.1596
PELP1	-0.227706	6.80265	-7.65796	5.42422e-14	1.88043e-12	21.1574
CIITA	-0.3233	4.71475	-7.65683	5.46889e-14	1.89219e-12	21.1494
DOK1	-0.199139	6.73594	-7.65443	5.56507e-14	1.92169e-12	21.1324
NRGN	-0.300218	5.80115	-7.65262	5.6384e-14	1.94321e-12	21.1197
CAPN13	0.431107	4.54506	7.6492	5.77984e-14	1.98806e-12	21.0955
ZNF780B	0.203351	4.07917	7.64674	5.88416e-14	2.02e-12	21.0781
CLCF1	-0.267604	6.12077	-7.64633	5.90145e-14	2.02199e-12	21.0753
HOXC6	-0.766534	5.34513	-7.6454	5.94125e-14	2.03168e-12	21.0687
COL5A3	-0.343283	5.84349	-7.64501	5.95806e-14	2.03348e-12	21.066
FLT3LG	-0.186983	4.19076	-7.63944	6.20355e-14	2.11317e-12	21.0266
DUSP4	-0.664038	6.35937	-7.63827	6.25642e-14	2.12706e-12	21.0184
CLCA1	1.49545	7.98566	7.63678	6.32394e-14	2.14587e-12	21.0079
PDLIM2	-0.240959	5.25315	-7.63632	6.34544e-14	2.14903e-12	21.0046
CYTH4	-0.241182	5.20606	-7.63162	6.56489e-14	2.21908e-12	20.9715
CD70	-0.351902	5.55592	-7.62959	6.66186e-14	2.24755e-12	20.9572
GAS2L1	-0.271491	6.18467	-7.62345	6.96422e-14	2.34506e-12	20.914
MGAT4A	0.287589	6.16002	7.62202	7.0366e-14	2.36491e-12	20.9039
CORO6	-0.166405	4.2614	-7.62113	7.08192e-14	2.37561e-12	20.8977
SLC4A11	-0.454378	5.4352	-7.61578	7.36093e-14	2.46451e-12	20.8601
SNX4	0.232465	7.64558	7.61504	7.40054e-14	2.47307e-12	20.8548
SYT8	-0.332335	4.66145	-7.61367	7.47406e-14	2.49291e-12	20.8452
TREM1	-0.621628	5.49058	-7.6117	7.58113e-14	2.52384e-12	20.8314
GDAP2	0.197818	5.58186	7.60605	7.89654e-14	2.62389e-12	20.7917
GNB5	-0.234727	4.89195	-7.60409	8.00928e-14	2.65634e-12	20.7779
TNFRSF18	-0.298292	5.02061	-7.60313	8.06466e-14	2.66967e-12	20.7712
ADAMTS16	-0.335713	4.13186	-7.59804	8.36638e-14	2.76436e-12	20.7354
SLC25A22	-0.249971	6.73339	-7.5971	8.42281e-14	2.77476e-12	20.7289
UCN2	-0.322321	4.49053	-7.597	8.42937e-14	2.77476e-12	20.7281
SLC19A3	0.518286	4.80349	7.59535	8.53005e-14	2.80266e-12	20.7165
SLC44A4	0.557687	8.81185	7.59462	8.57491e-14	2.81022e-12	20.7114
AVPR2	-0.224917	4.00766	-7.59446	8.58498e-14	2.81022e-12	20.7103
CHST1	-0.191275	4.89355	-7.57736	9.70897e-14	3.17226e-12	20.5905
BCAT1	-0.42535	5.33771	-7.57099	1.01642e-13	3.31486e-12	20.5459
USP12	0.281392	6.62945	7.56664	1.04866e-13	3.41367e-12	20.5155
GGT5	-0.427475	5.56907	-7.56585	1.05466e-13	3.42688e-12	20.5099
C7orf31	0.318985	5.02139	7.56515	1.06001e-13	3.43789e-12	20.505
PDGFRL	-0.587119	4.97395	-7.56448	1.06506e-13	3.44794e-12	20.5004
ZBTB26	0.230411	5.7508	7.55507	1.13948e-13	3.6821e-12	20.4346
FLYWCH2	-0.240017	6.42705	-7.55174	1.16704e-13	3.76424e-12	20.4114
CCDC78	-0.333219	3.90569	-7.55096	1.17359e-13	3.77841e-12	20.4059
SERINC5	0.277848	9.47437	7.55071	1.17572e-13	3.77841e-12	20.4042
ADAM12	-0.524012	5.41667	-7.54777	1.20076e-13	3.85183e-12	20.3837
PARP10	-0.238398	6.27087	-7.5429	1.24338e-13	3.98132e-12	20.3497
SFRP2	-1.11616	7.33624	-7.54219	1.24968e-13	3.99422e-12	20.3448
NR3C2	0.564669	6.72531	7.54149	1.25597e-13	4.00704e-12	20.3399
GNG8	-0.345198	3.80939	-7.54072	1.26296e-13	4.02204e-12	20.3345
LINC01094	-0.344154	3.93964	-7.53962	1.27297e-13	4.04661e-12	20.3268
LNX2	0.322476	8.01599	7.53896	1.27895e-13	4.05829e-12	20.3223
WDR5B	0.221574	6.18924	7.53832	1.28481e-13	4.06957e-12	20.3178
CLASP2	0.198594	5.44094	7.53126	1.35144e-13	4.27294e-12	20.2686
PSD	-0.298871	4.49058	-7.53084	1.35553e-13	4.27818e-12	20.2656
ANKRD65	-0.248147	4.57246	-7.52965	1.36714e-13	4.3071e-12	20.2573
PRDM16	-0.29329	3.82556	-7.52691	1.39419e-13	4.38446e-12	20.2383
TWF2	-0.193776	7.47027	-7.52616	1.40164e-13	4.40006e-12	20.2331
ABCC6P1	0.326836	4.26704	7.52469	1.41651e-13	4.43881e-12	20.2228
NSG1	0.297492	5.13309	7.51788	1.48705e-13	4.6516e-12	20.1755
PACSIN3	-0.522442	5.21703	-7.51752	1.49096e-13	4.65554e-12	20.173
ANKRD39	-0.260879	6.07808	-7.51001	1.57309e-13	4.90332e-12	20.1208
LAMB2	-0.341898	6.81494	-7.50344	1.64863e-13	5.12967e-12	20.0751
HNF4G	0.394694	6.36544	7.50021	1.68702e-13	5.23986e-12	20.0527
SORL1	0.34388	8.26707	7.49923	1.69887e-13	5.26741e-12	20.0459
ZNF789	0.228757	5.32416	7.49863	1.70609e-13	5.28048e-12	20.0418
SEMA6A	0.456406	5.36305	7.49403	1.76297e-13	5.4438e-12	20.0099
PARD3B	0.204465	4.67742	7.49386	1.76504e-13	5.4438e-12	20.0087
KRT3	-0.22098	4.04297	-7.48989	1.81578e-13	5.59052e-12	19.9811
ITGA5	-0.441841	7.28673	-7.48824	1.83723e-13	5.64668e-12	19.9697
CEACAM6	0.57807	12.0723	7.48727	1.84997e-13	5.6688e-12	19.963
ITGAX	-0.286319	4.91936	-7.48697	1.85384e-13	5.6688e-12	19.9609
XXYLT1	-0.410969	5.74934	-7.48695	1.85409e-13	5.6688e-12	19.9608
CCK	-0.403985	3.77691	-7.48659	1.85891e-13	5.67369e-12	19.9583
SLAMF8	-0.426053	5.99129	-7.48443	1.88766e-13	5.75149e-12	19.9434
ANKRD49	0.231627	7.62421	7.48333	1.90251e-13	5.78671e-12	19.9357
POLR2A	-0.255644	5.59241	-7.4807	1.93851e-13	5.88606e-12	19.9175
MRPL55	-0.242792	6.61804	-7.47965	1.95308e-13	5.92007e-12	19.9102
ABCA7	-0.275995	5.78567	-7.47915	1.95998e-13	5.9308e-12	19.9068
CAPN7	0.225705	7.13712	7.47826	1.97242e-13	5.95821e-12	19.9006
CLEC5A	-0.487441	4.28105	-7.47011	2.09003e-13	6.30265e-12	19.8443
MKRN1	0.195373	9.07066	7.4666	2.1428e-13	6.44955e-12	19.82
CCIN	-0.177997	4.01169	-7.46639	2.14607e-13	6.44955e-12	19.8185
HAVCR2	-0.34075	5.13158	-7.45998	2.24605e-13	6.73852e-12	19.7742
SLC41A1	-0.246131	6.47572	-7.45369	2.34852e-13	7.03398e-12	19.7308
WWTR1-AS1	-0.121785	3.38865	-7.45024	2.4067e-13	7.19601e-12	19.707
ARFIP1	0.25678	7.77954	7.44977	2.41466e-13	7.20755e-12	19.7038
DDIT4	-0.419135	9.72486	-7.44848	2.43681e-13	7.26136e-12	19.6949
LINC00654	0.352117	4.43801	7.44263	2.54011e-13	7.55639e-12	19.6545
CHST11	-0.35406	5.53603	-7.4404	2.5804e-13	7.66332e-12	19.6392
GCG	0.791984	3.68612	7.43688	2.6456e-13	7.84194e-12	19.6149
CHD9	0.241131	5.504	7.43667	2.64945e-13	7.84194e-12	19.6135
GZMM	-0.33491	4.52789	-7.43583	2.66536e-13	7.86741e-12	19.6076
RCN3	-0.348386	6.95355	-7.43574	2.66699e-13	7.86741e-12	19.6071
SERPINH1	-0.370861	9.12968	-7.43506	2.67991e-13	7.89228e-12	19.6024
STAU2	0.220419	5.83274	7.43432	2.69394e-13	7.92038e-12	19.5973
LRRC8A	-0.254988	7.84649	-7.43377	2.70443e-13	7.93796e-12	19.5935
IFNLR1	0.281308	6.25295	7.43328	2.71392e-13	7.95255e-12	19.5901
EVC2	-0.181927	3.63278	-7.43283	2.72252e-13	7.96449e-12	19.587
PDCD1	-0.304448	4.92582	-7.42889	2.79946e-13	8.176e-12	19.5599
FOXD1	-0.655692	4.68473	-7.42153	2.9491e-13	8.59877e-12	19.5092
CYSRT1	-0.313596	5.27703	-7.4167	3.05142e-13	8.88239e-12	19.476
MAP7	0.267905	8.13611	7.41523	3.08325e-13	8.96026e-12	19.4659
TCOF1	-0.217566	6.78089	-7.4127	3.13891e-13	9.10697e-12	19.4485
PTPRU	-0.393058	6.06561	-7.41091	3.17873e-13	9.20733e-12	19.4363
EXTL1	-0.234705	3.70271	-7.40913	3.21899e-13	9.30345e-12	19.424
RNPC3	0.264327	5.57496	7.40897	3.22263e-13	9.30345e-12	19.4229
ZNF428	-0.214889	5.99067	-7.40874	3.22776e-13	9.30345e-12	19.4214
RAB42	-0.221852	5.45732	-7.40701	3.26737e-13	9.40224e-12	19.4095
CD164	0.244461	10.3654	7.39825	3.47573e-13	9.9855e-12	19.3494
MFSD12	-0.216354	7.03654	-7.39406	3.57987e-13	1.02679e-11	19.3207
AVL9	0.195134	5.91822	7.38966	3.69249e-13	1.05737e-11	19.2905
CASD1	0.242453	4.70292	7.3882	3.7307e-13	1.06658e-11	19.2805
LHFPL3	0.374278	3.48969	7.38783	3.74045e-13	1.06763e-11	19.278
FAM160B2	-0.281214	5.53993	-7.38565	3.79827e-13	1.08238e-11	19.2631
SNTG2	-0.135927	2.78884	-7.38015	3.948e-13	1.12324e-11	19.2254
TRHDE	0.45571	3.61664	7.3793	3.97169e-13	1.12815e-11	19.2196
TBX1	-0.206792	3.88418	-7.37903	3.97928e-13	1.12849e-11	19.2178
COL1A1	-0.576619	9.63192	-7.37756	4.02074e-13	1.13841e-11	19.2077
PRX	-0.203846	3.97163	-7.37697	4.03734e-13	1.14128e-11	19.2037
GPR15	0.367139	4.17998	7.37542	4.08179e-13	1.15199e-11	19.193
PPP6C	0.160233	8.08371	7.37431	4.11362e-13	1.15912e-11	19.1855
KDM7A	0.291347	7.26504	7.37384	4.12722e-13	1.16109e-11	19.1823
UGP2	0.234931	7.8259	7.37265	4.16196e-13	1.16759e-11	19.1741
ZFYVE19	-0.197419	6.36215	-7.37259	4.16356e-13	1.16759e-11	19.1737
SPAG7	-0.198832	8.26807	-7.37213	4.17706e-13	1.16951e-11	19.1706
KLF3	0.248369	7.66589	7.3678	4.30614e-13	1.20374e-11	19.141
NEFH	-0.23075	3.49876	-7.36636	4.34999e-13	1.21407e-11	19.1311
TP73-AS1	-0.219666	4.42026	-7.36081	4.52274e-13	1.25867e-11	19.0932
PRR29	-0.219821	5.4731	-7.36077	4.5241e-13	1.25867e-11	19.093
DHX30	-0.146542	6.51537	-7.35449	4.72782e-13	1.31328e-11	19.0501
PTMS	-0.271892	6.77523	-7.34985	4.88419e-13	1.35457e-11	19.0185
EMP3	-0.438443	7.44833	-7.34939	4.90019e-13	1.35511e-11	19.0153
SMARCD3	-0.210015	4.85692	-7.34935	4.90153e-13	1.35511e-11	19.015
SLC44A3	0.362392	8.29804	7.34627	5.0085e-13	1.38252e-11	18.994
LINC01127	-0.251021	3.46533	-7.34534	5.04123e-13	1.38937e-11	18.9877
SATB2-AS1	0.55258	4.97243	7.34452	5.06999e-13	1.39512e-11	18.9822
B3GALT1	0.239563	3.37719	7.34153	5.17761e-13	1.42128e-11	18.9617
CBFA2T2	0.265183	6.34354	7.34143	5.18121e-13	1.42128e-11	18.9611
DLG1	0.226034	6.19793	7.34098	5.19731e-13	1.42294e-11	18.958
TMPRSS2	0.341571	7.99027	7.34082	5.20343e-13	1.42294e-11	18.9569
LRRCC1	0.326245	6.37326	7.33726	5.33446e-13	1.45651e-11	18.9327
NAA38	-0.300769	8.37868	-7.3362	5.37447e-13	1.46517e-11	18.9254
RAI1	-0.241828	6.4457	-7.33237	5.52025e-13	1.50258e-11	18.8994
PARVG	-0.26815	5.09587	-7.33159	5.5504e-13	1.50686e-11	18.8941
REM1	-0.192186	5.17324	-7.33152	5.55306e-13	1.50686e-11	18.8936
ASB6	-0.156363	6.51235	-7.32766	5.705e-13	1.5457e-11	18.8674
TREML3P	-0.194889	3.28449	-7.32723	5.72239e-13	1.54803e-11	18.8644
PFKP	-0.273841	7.56442	-7.32559	5.78824e-13	1.56315e-11	18.8533
SMIM14	0.343289	7.13374	7.3254	5.79602e-13	1.56315e-11	18.852
TTPA	0.427631	4.48926	7.32472	5.82362e-13	1.56819e-11	18.8474
ZNF618	-0.342746	5.39491	-7.3245	5.83271e-13	1.56824e-11	18.8459
CNGA1	0.319109	4.9653	7.31986	6.02488e-13	1.61744e-11	18.8143
TIE1	-0.297328	4.19924	-7.3179	6.10803e-13	1.63727e-11	18.801
CNOT1	0.271569	8.3152	7.31718	6.13858e-13	1.64296e-11	18.7962
AKAP9	0.334778	5.40969	7.31669	6.15978e-13	1.64613e-11	18.7928
PKIB	0.628101	5.21457	7.31204	6.3628e-13	1.69781e-11	18.7613
HSPA12B	-0.238428	4.723	-7.30461	6.70128e-13	1.78542e-11	18.7109
SLC15A2	0.188473	4.2543	7.30078	6.88269e-13	1.83098e-11	18.6849
GABRD	-0.228031	4.43425	-7.29989	6.92591e-13	1.8397e-11	18.6788
VASH1	-0.253707	4.88485	-7.29421	7.20545e-13	1.91107e-11	18.6403
GALNT7	0.337719	8.52648	7.2931	7.26112e-13	1.91953e-11	18.6329
SHMT2	-0.300832	8.44051	-7.29294	7.26909e-13	1.91953e-11	18.6318
IRF7	-0.369688	7.25477	-7.29293	7.27003e-13	1.91953e-11	18.6317
THBS2	-0.766237	8.38585	-7.28497	7.68416e-13	2.02583e-11	18.5778
ITFG1	0.223429	6.45014	7.28411	7.73007e-13	2.03489e-11	18.572
C4orf19	0.384569	6.83754	7.28125	7.88558e-13	2.07273e-11	18.5526
VKORC1L1	0.201621	6.75829	7.27538	8.21419e-13	2.15589e-11	18.5129
VPS9D1	-0.228177	5.85477	-7.27331	8.33298e-13	2.18381e-11	18.499
TRIB2	-0.397259	6.42101	-7.26863	8.60835e-13	2.25262e-11	18.4674
STK32C	-0.320361	5.64096	-7.26351	8.91965e-13	2.33062e-11	18.4328
PFDN2	-0.196974	9.44069	-7.26001	9.13884e-13	2.38436e-11	18.4092
UBASH3B	-0.253089	4.1506	-7.25785	9.27688e-13	2.41679e-11	18.3947
FGF8	-0.222535	3.30758	-7.25694	9.33574e-13	2.42853e-11	18.3885
ATP6V1B1	-0.219114	3.86883	-7.25373	9.5458e-13	2.47952e-11	18.3669
REPS2	0.34926	5.91994	7.25203	9.65887e-13	2.50519e-11	18.3554
SGK2	0.441404	6.31717	7.25023	9.78032e-13	2.53296e-11	18.3433
NCF1	-0.352717	4.98157	-7.2478	9.94626e-13	2.57215e-11	18.3269
SUCLG2	0.265328	9.54311	7.24675	1.00192e-12	2.58721e-11	18.3198
MEIS2	-0.501742	5.63949	-7.24646	1.0039e-12	2.58853e-11	18.3179
VPS41	0.244928	6.27453	7.24544	1.01106e-12	2.60318e-11	18.311
TRPM7	0.215857	5.34883	7.24452	1.01749e-12	2.6141e-11	18.3048
PSMC3IP	-0.20456	5.95346	-7.24441	1.01827e-12	2.6141e-11	18.3041
IBSP	-0.480769	4.31507	-7.24201	1.03533e-12	2.65402e-11	18.2879
ZNF254	0.259122	4.50954	7.24083	1.04384e-12	2.67196e-11	18.28
IGSF21	-0.336111	3.96115	-7.23938	1.05439e-12	2.69506e-11	18.2702
LOXL1	-0.510081	6.67324	-7.23546	1.08337e-12	2.76511e-11	18.2438
DHX58	-0.332334	5.2523	-7.23222	1.10792e-12	2.82368e-11	18.2221
CCDC146	0.285743	5.37742	7.23123	1.1155e-12	2.83888e-11	18.2154
DACT3	-0.23543	4.85451	-7.23101	1.11724e-12	2.8392e-11	18.2139
SPATC1	-0.223071	4.39437	-7.22841	1.13748e-12	2.88491e-11	18.1965
PSMB6	-0.206642	9.58062	-7.22828	1.1385e-12	2.88491e-11	18.1956
PAQR4	-0.2618	7.30464	-7.22785	1.14189e-12	2.88935e-11	18.1927
HCN2	-0.222914	4.2923	-7.22575	1.15858e-12	2.92736e-11	18.1786
PROSER1	0.352412	8.06257	7.22447	1.16887e-12	2.94913e-11	18.17
BCL2L15	0.438393	7.1737	7.22227	1.18676e-12	2.98998e-11	18.1552
HSD17B11	0.274615	9.67695	7.22161	1.19219e-12	2.99938e-11	18.1508
KRIT1	0.189615	6.50185	7.21945	1.21014e-12	3.04019e-11	18.1363
THAP3	-0.185602	5.29071	-7.21663	1.23389e-12	3.09544e-11	18.1174
COL13A1	-0.193714	5.12749	-7.2163	1.23672e-12	3.09814e-11	18.1151
DAPK1	-0.363659	5.34127	-7.21549	1.24368e-12	3.11114e-11	18.1097
TEX43	0.339608	3.57988	7.21242	1.27028e-12	3.17317e-11	18.0891
TMED5	0.206969	6.23091	7.21187	1.27512e-12	3.18076e-11	18.0854
OLR1	-0.585965	4.62113	-7.21118	1.28118e-12	3.18956e-11	18.0808
CLEC11A	-0.339528	5.98564	-7.21106	1.28227e-12	3.18956e-11	18.08
PELO	-0.215617	4.79043	-7.20991	1.29244e-12	3.21032e-11	18.0723
RAPGEF5	0.179113	5.27018	7.20569	1.33064e-12	3.30056e-11	18.044
HNMT	0.246661	6.27058	7.20304	1.3552e-12	3.35675e-11	18.0262
FCGR2B	-0.449064	5.37523	-7.20183	1.36651e-12	3.38e-11	18.0181
CCNT2	0.189572	5.83558	7.19981	1.3857e-12	3.42266e-11	18.0046
TTC37	0.283319	6.98118	7.19844	1.39883e-12	3.44703e-11	17.9954
STX3	0.296564	7.13722	7.19837	1.39948e-12	3.44703e-11	17.995
NPR1	-0.233996	5.11097	-7.19778	1.40522e-12	3.45633e-11	17.991
HSPB2	-0.343238	4.80019	-7.19597	1.42282e-12	3.49475e-11	17.9789
IL17B	-0.287152	3.89271	-7.19549	1.42751e-12	3.50138e-11	17.9757
LENG1	-0.186391	6.12774	-7.19397	1.44258e-12	3.53343e-11	17.9655
VASN	-0.270642	6.05716	-7.19344	1.44782e-12	3.54132e-11	17.962
SETDB2	0.224261	4.94362	7.18793	1.50372e-12	3.67294e-11	17.9252
NEURL4	-0.196918	5.85023	-7.18761	1.50711e-12	3.67613e-11	17.923
HIBADH	0.234652	7.47396	7.18403	1.54466e-12	3.76253e-11	17.899
HEXIM1	-0.255695	7.19625	-7.17851	1.60442e-12	3.9027e-11	17.8622
ZMYM6	0.183602	4.84014	7.17641	1.62771e-12	3.95387e-11	17.8482
SNX22	-0.244341	5.02372	-7.17412	1.65352e-12	4.01103e-11	17.8329
CMTM4	0.308814	8.1579	7.17199	1.6779e-12	4.06459e-11	17.8186
LOXHD1	-0.191801	3.53233	-7.16556	1.75354e-12	4.24199e-11	17.7758
VSTM2A	0.228418	3.1058	7.16409	1.77142e-12	4.27936e-11	17.7659
FBXL4	0.265469	5.76293	7.16355	1.77801e-12	4.28544e-11	17.7623
KLHDC7B	-0.232962	4.74888	-7.16348	1.77881e-12	4.28544e-11	17.7619
HMGCS2	0.811582	7.71108	7.16237	1.79237e-12	4.31222e-11	17.7545
ZNF711	0.34727	4.55489	7.15974	1.82504e-12	4.38484e-11	17.7369
TFR2	-0.290239	4.63016	-7.15864	1.83882e-12	4.41192e-11	17.7296
SPINK5	0.593826	5.79237	7.15801	1.8468e-12	4.42504e-11	17.7254
SLC39A8	0.334675	5.96127	7.15744	1.85401e-12	4.43628e-11	17.7216
COMP	-0.809993	5.77606	-7.15423	1.89527e-12	4.52886e-11	17.7003
SORT1	0.236546	7.50869	7.15254	1.91735e-12	4.57539e-11	17.689
VSIG4	-0.519673	6.50864	-7.15052	1.94409e-12	4.63292e-11	17.6755
MLH1	0.330454	7.99475	7.14676	1.99475e-12	4.74725e-11	17.6505
SESN3	0.32393	4.51574	7.14041	2.08343e-12	4.95158e-11	17.6083
PHYH	0.32898	8.43134	7.13197	2.20717e-12	5.23861e-11	17.5522
C7orf33	-0.198743	3.46427	-7.12705	2.28252e-12	5.41016e-11	17.5196
SGCA	-0.27813	3.90212	-7.12285	2.34908e-12	5.56045e-11	17.4917
HOXB-AS1	-0.184256	3.99684	-7.11924	2.40759e-12	5.69129e-11	17.4678
IBA57	-0.165463	5.17821	-7.11796	2.42878e-12	5.73369e-11	17.4593
FCGR2A	-0.345546	5.14376	-7.11689	2.44655e-12	5.76789e-11	17.4522
ALPK2	-0.249069	4.21735	-7.11572	2.4661e-12	5.80621e-11	17.4445
P2RX7	-0.268386	4.27466	-7.1144	2.48842e-12	5.85094e-11	17.4357
TMEM63C	0.407513	4.82493	7.10856	2.58945e-12	6.07105e-11	17.397
TTC7A	-0.170394	5.6167	-7.10852	2.59031e-12	6.07105e-11	17.3967
CNTN3	0.57312	3.74764	7.1084	2.59237e-12	6.07105e-11	17.3959
NHLRC3	0.283008	6.37678	7.10644	2.62728e-12	6.14463e-11	17.3829
RNF139-AS1	0.222929	4.46718	7.10412	2.66907e-12	6.23409e-11	17.3676
MSC	-0.279123	5.04839	-7.1038	2.67489e-12	6.2394e-11	17.3655
AEBP1	-0.586757	8.43203	-7.10101	2.72623e-12	6.35074e-11	17.347
TTC9B	-0.172358	4.12539	-7.09927	2.75877e-12	6.41806e-11	17.3355
ZNF532	-0.377467	6.11422	-7.09905	2.76283e-12	6.41902e-11	17.3341
CWH43	0.596721	4.01786	7.09883	2.76704e-12	6.42032e-11	17.3326
PLCH2	-0.311774	4.70554	-7.0976	2.79021e-12	6.46199e-11	17.3245
KRI1	-0.190285	6.42662	-7.09749	2.79233e-12	6.46199e-11	17.3238
KLK6	-0.810274	6.21992	-7.09251	2.88859e-12	6.67599e-11	17.2908
CTHRC1	-0.698363	9.02196	-7.0915	2.90844e-12	6.71304e-11	17.2842
ANKIB1	0.187063	7.23815	7.0894	2.95034e-12	6.80085e-11	17.2703
PDGFB	-0.214896	5.28755	-7.08916	2.95505e-12	6.80279e-11	17.2687
PRMT1	-0.225779	7.71402	-7.08839	2.97056e-12	6.82958e-11	17.2636
PLXNA4	-0.19457	3.87886	-7.08807	2.9772e-12	6.83592e-11	17.2615
PLBD2	-0.224361	6.98876	-7.08477	3.04463e-12	6.98165e-11	17.2397
TRIM7	-0.453099	4.59708	-7.08383	3.06414e-12	7.01724e-11	17.2335
PSMD9	-0.172804	6.44561	-7.08332	3.07489e-12	7.03271e-11	17.2301
CMPK1	0.225752	9.10005	7.08021	3.14042e-12	7.17326e-11	17.2096
CCDC107	-0.216207	6.6211	-7.07355	3.28567e-12	7.49532e-11	17.1657
MEX3B	-0.270522	4.25863	-7.073	3.29802e-12	7.51376e-11	17.1621
CYP4F22	-0.211945	3.89563	-7.07275	3.30358e-12	7.5167e-11	17.1604
KCNE1	-0.158276	3.1479	-7.07231	3.31353e-12	7.52963e-11	17.1575
CCDC28B	-0.219654	4.98636	-7.07192	3.32223e-12	7.53967e-11	17.155
NAPA-AS1	-0.19286	4.55012	-7.066	3.45832e-12	7.83842e-11	17.116
ELAC2	-0.188209	6.31766	-7.06042	3.59168e-12	8.1224e-11	17.0792
TRIM8	-0.186826	6.58937	-7.06026	3.59551e-12	8.1224e-11	17.0782
HIGD1A	0.266695	9.4862	7.06019	3.59745e-12	8.1224e-11	17.0777
DGCR6L	-0.252372	5.46648	-7.0598	3.60677e-12	8.13302e-11	17.0751
MYO1D	0.256521	6.97553	7.05696	3.67703e-12	8.27167e-11	17.0564
ARL14	0.583555	6.81231	7.05693	3.67765e-12	8.27167e-11	17.0562
SLITRK4	-0.210923	2.92405	-7.05578	3.70644e-12	8.32577e-11	17.0487
ADA	-0.354675	6.06543	-7.05487	3.72925e-12	8.36635e-11	17.0427
C11orf45	-0.208897	3.82364	-7.05115	3.82455e-12	8.56923e-11	17.0182
SNHG18	0.438455	7.23644	7.04746	3.92117e-12	8.77455e-11	16.994
GLI3	-0.259031	4.93925	-7.04533	3.97818e-12	8.89083e-11	16.98
TMEM260	0.223483	6.82096	7.04413	4.01051e-12	8.95173e-11	16.9721
CNTROB	-0.187176	5.53767	-7.04093	4.09823e-12	9.13593e-11	16.9511
PGRMC1	0.22445	10.3201	7.03962	4.13473e-12	9.20565e-11	16.9425
PLIN4	-0.428472	4.72157	-7.03503	4.26489e-12	9.48346e-11	16.9124
SELPLG	-0.307723	6.14417	-7.03309	4.32126e-12	9.59669e-11	16.8996
CALHM2	-0.2938	6.14055	-7.03099	4.38294e-12	9.72141e-11	16.8858
ZBTB38	0.298781	7.11555	7.02916	4.43754e-12	9.83012e-11	16.8738
USP18	-0.398593	5.85483	-7.02769	4.48156e-12	9.91518e-11	16.8642
LARP7	0.229482	5.86729	7.02737	4.49137e-12	9.9244e-11	16.8621
GYPC	-0.310451	6.66264	-7.02499	4.56409e-12	1.00725e-10	16.8465
HEPACAM2	1.02386	6.04489	7.02194	4.65897e-12	1.0269e-10	16.8265
CASP5	0.477368	5.97201	7.01532	4.87168e-12	1.07151e-10	16.7832
CMTM3	-0.308638	6.50579	-7.01526	4.87355e-12	1.07151e-10	16.7828
DBP	-0.208034	5.38933	-7.01299	4.94884e-12	1.08671e-10	16.7679
C2orf50	-0.179139	3.54514	-7.01253	4.96402e-12	1.08869e-10	16.765
TM2D1	0.223442	5.90094	7.01214	4.97725e-12	1.09023e-10	16.7624
SPIN3	0.347311	5.19894	7.00914	5.07868e-12	1.11106e-10	16.7428
CRIP2	-0.374933	6.57087	-7.00619	5.18049e-12	1.13193e-10	16.7235
GIPC2	0.43713	7.14614	7.00557	5.2024e-12	1.13531e-10	16.7194
GFPT2	-0.434588	5.3259	-7.004	5.25746e-12	1.1459e-10	16.7092
VPS36	0.238852	6.34574	7.00358	5.27232e-12	1.14772e-10	16.7064
MAFB	-0.444283	7.30666	-7.00242	5.31395e-12	1.15536e-10	16.6988
ENPP5	0.398735	4.90943	7.00181	5.33564e-12	1.15864e-10	16.6949
TUT1	-0.183639	5.95811	-7.00126	5.35551e-12	1.16152e-10	16.6912
FBXO10	-0.168111	4.22447	-6.99983	5.40735e-12	1.17133e-10	16.6819
ISM1	-0.369733	3.91088	-6.99955	5.41738e-12	1.17206e-10	16.6801
DMBX1	-0.313495	2.82801	-6.99814	5.46907e-12	1.18179e-10	16.6709
SECISBP2	0.193627	7.56044	6.99635	5.53535e-12	1.19464e-10	16.6592
PRRX1	-0.48298	5.49955	-6.99539	5.57119e-12	1.20091e-10	16.6529
KCNE4	-0.336511	4.73501	-6.99468	5.59767e-12	1.20514e-10	16.6483
TNFAIP6	-0.601987	6.09115	-6.99445	5.60635e-12	1.20554e-10	16.6468
RGS19	-0.299784	6.88475	-6.99276	5.67056e-12	1.21786e-10	16.6357
EBF3	-0.194377	3.74304	-6.99146	5.72017e-12	1.22702e-10	16.6273
CD276	-0.221874	5.94179	-6.98639	5.91841e-12	1.26799e-10	16.5942
ZNF675	0.248654	4.02095	6.98596	5.93555e-12	1.27012e-10	16.5914
PAF1	-0.169168	7.21479	-6.98461	5.98977e-12	1.28017e-10	16.5826
CD82	-0.263082	7.55969	-6.98292	6.05788e-12	1.29316e-10	16.5716
AHCYL2	0.431028	7.32708	6.97622	6.33642e-12	1.35098e-10	16.5279
CYP2R1	0.195778	5.36105	6.976	6.34572e-12	1.35132e-10	16.5265
CYP1B1	-0.561257	4.73535	-6.97513	6.38287e-12	1.35759e-10	16.5209
PLA2G5	-0.281943	3.9273	-6.97476	6.39877e-12	1.35933e-10	16.5184
CBR3	-0.394906	6.39095	-6.97413	6.42611e-12	1.36221e-10	16.5143
ZMYND15	-0.295007	4.41432	-6.97409	6.42779e-12	1.36221e-10	16.514
CUL3	0.203414	6.70826	6.97211	6.51346e-12	1.37871e-10	16.5012
GRIK5	-0.221192	4.53345	-6.97119	6.55407e-12	1.38564e-10	16.4952
ZBTB10	0.358551	5.33212	6.97051	6.58401e-12	1.3903e-10	16.4907
C8orf33	0.322348	8.08612	6.96691	6.74447e-12	1.42248e-10	16.4674
PAXBP1	0.216605	6.35959	6.9664	6.76766e-12	1.42566e-10	16.464
REXO1	-0.210767	5.4516	-6.96557	6.80552e-12	1.43192e-10	16.4586
NOX1	0.686674	8.84952	6.95746	7.18542e-12	1.509e-10	16.4059
LRRC4C	-0.153172	3.49858	-6.95738	7.18899e-12	1.509e-10	16.4054
ZNF511	-0.273706	8.24129	-6.95663	7.22526e-12	1.51481e-10	16.4005
ANXA2P2	-0.280694	9.55342	-6.9559	7.26064e-12	1.52042e-10	16.3958
ST6GALNAC1	0.803725	8.72649	6.95393	7.35674e-12	1.53871e-10	16.383
CDH2	-0.25948	4.37705	-6.95174	7.46553e-12	1.55961e-10	16.3687
MMP14	-0.345839	7.79371	-6.95135	7.48518e-12	1.56187e-10	16.3662
TBC1D8B	0.248687	5.49598	6.9506	7.52269e-12	1.56619e-10	16.3613
MAN1A1	0.37678	7.55976	6.95058	7.52367e-12	1.56619e-10	16.3612
FOXS1	-0.262663	4.89102	-6.94989	7.55862e-12	1.5716e-10	16.3567
ZNF572	0.289922	4.64716	6.94748	7.68104e-12	1.59518e-10	16.3411
LTN1	0.300402	5.32197	6.94699	7.70662e-12	1.5986e-10	16.3379
PODNL1	-0.289711	5.66849	-6.9467	7.72132e-12	1.59977e-10	16.336
HOMER3	-0.313108	5.63301	-6.94442	7.83992e-12	1.62243e-10	16.3212
SPOCK1	-0.62835	6.24165	-6.94389	7.86769e-12	1.62627e-10	16.3178
SPRY3	0.176535	4.10298	6.94267	7.93197e-12	1.63763e-10	16.3099
APOL4	-0.298605	4.90251	-6.93971	8.09033e-12	1.66837e-10	16.2907
MRPL17	-0.190921	8.80978	-6.93829	8.16768e-12	1.68066e-10	16.2815
MAP7D1	-0.23753	7.39067	-6.93826	8.169e-12	1.68066e-10	16.2813
PLCE1	0.212019	4.8191	6.93794	8.1869e-12	1.6815e-10	16.2792
ABCD3	0.26661	7.83855	6.93784	8.19218e-12	1.6815e-10	16.2786
AK3	0.229605	9.08605	6.93729	8.22217e-12	1.68569e-10	16.275
FZR1	-0.158197	6.34626	-6.93487	8.35649e-12	1.71123e-10	16.2593
MEGF6	-0.443633	5.41999	-6.93245	8.49234e-12	1.73703e-10	16.2437
SPINK1	0.755972	10.4962	6.93098	8.57595e-12	1.7521e-10	16.2341
DCPS	-0.212453	7.41263	-6.92952	8.65999e-12	1.76722e-10	16.2247
PGAM1	-0.193094	10.12	-6.92646	8.83854e-12	1.80157e-10	16.2049
ABRACL	0.224191	9.41393	6.92605	8.86255e-12	1.80437e-10	16.2022
SLC27A1	-0.241795	6.2071	-6.92537	8.90283e-12	1.81048e-10	16.1978
ABCB1	0.61851	6.20153	6.91836	9.32841e-12	1.89484e-10	16.1525
AGER	-0.223097	4.64822	-6.91618	9.46526e-12	1.92042e-10	16.1384
NEK3	0.358669	7.12437	6.916	9.47661e-12	1.92051e-10	16.1372
NUMBL	-0.230925	6.5597	-6.91523	9.52513e-12	1.92813e-10	16.1323
GBP1P1	-0.265973	4.17963	-6.91284	9.67809e-12	1.95684e-10	16.1168
AMZ1	-0.126115	4.93553	-6.90882	9.94009e-12	2.00751e-10	16.0909
CD14	-0.470232	8.22694	-6.90864	9.95238e-12	2.00769e-10	16.0897
POLR2L	-0.252833	8.4125	-6.90835	9.97108e-12	2.00916e-10	16.0879
MCOLN2	0.455223	5.82518	6.90752	1.00266e-11	2.01718e-10	16.0825
TCIRG1	-0.290816	7.79106	-6.90741	1.00338e-11	2.01718e-10	16.0818
RC3H1	0.242871	5.83185	6.89866	1.0635e-11	2.13561e-10	16.0253
EHD1	-0.197859	7.11651	-6.89554	1.08576e-11	2.17782e-10	16.0052
ITM2C	0.455076	10.1677	6.89494	1.09012e-11	2.18409e-10	16.0013
TPO	-0.234712	3.32761	-6.89435	1.09435e-11	2.19006e-10	15.9975
LRFN1	-0.225476	4.4311	-6.89339	1.10139e-11	2.20001e-10	15.9913
HPS6	-0.16382	6.42012	-6.89333	1.10181e-11	2.20001e-10	15.9909
KLHL9	0.147252	6.43019	6.89188	1.11249e-11	2.21881e-10	15.9816
GUCA1A	-0.136713	4.13337	-6.89086	1.12006e-11	2.23137e-10	15.975
CRBN	0.197111	7.67148	6.88656	1.15243e-11	2.29314e-10	15.9474
GALNT9	-0.257867	4.87424	-6.8863	1.15447e-11	2.29314e-10	15.9456
PLAUR	-0.356794	8.0263	-6.88623	1.15497e-11	2.29314e-10	15.9452
ANKRD53	-0.160715	4.381	-6.885	1.16445e-11	2.30937e-10	15.9373
MPP7	0.317484	5.5145	6.88126	1.19368e-11	2.36467e-10	15.9132
FHDC1	0.316237	7.26065	6.87863	1.21465e-11	2.40351e-10	15.8963
IQCD	-0.208703	4.64934	-6.87704	1.22753e-11	2.42626e-10	15.8861
ABHD17B	0.225607	6.30029	6.87566	1.2388e-11	2.44505e-10	15.8772
OAZ2	-0.177312	7.55079	-6.87554	1.23981e-11	2.44505e-10	15.8764
AGAP3	-0.180487	6.82213	-6.87433	1.24977e-11	2.46193e-10	15.8687
HTR4	0.224343	4.35167	6.873	1.26081e-11	2.48091e-10	15.8601
PTPN6	-0.180342	7.5298	-6.87248	1.26523e-11	2.48682e-10	15.8568
ZC3H12B	0.198049	4.2594	6.86354	1.34235e-11	2.63547e-10	15.7993
HCFC1R1	-0.237687	7.22471	-6.86087	1.36625e-11	2.67939e-10	15.7822
LMBRD1	0.209367	6.76631	6.85899	1.38334e-11	2.7099e-10	15.7702
B3GAT3	-0.18968	6.59849	-6.85876	1.38544e-11	2.711e-10	15.7687
TNFSF11	0.369548	4.6859	6.85853	1.38752e-11	2.71206e-10	15.7672
CD248	-0.349867	7.72398	-6.85641	1.40714e-11	2.74736e-10	15.7536
KCND2	-0.279287	2.84296	-6.85477	1.4225e-11	2.77427e-10	15.7431
SLC46A3	0.366276	7.32482	6.85114	1.45702e-11	2.83844e-10	15.7198
IL21R	-0.289154	4.22737	-6.85016	1.46648e-11	2.85373e-10	15.7135
DAB2	0.31539	5.84089	6.8462	1.50529e-11	2.92601e-10	15.6882
NAAA	0.267122	6.69142	6.84562	1.51107e-11	2.93401e-10	15.6845
CPEB2	0.229495	5.54001	6.84308	1.53664e-11	2.98037e-10	15.6682
APOL3	-0.348864	6.2183	-6.84182	1.54942e-11	3.00186e-10	15.6601
EIF4EBP2	0.179717	7.35679	6.83889	1.57968e-11	3.05711e-10	15.6414
IQCB1	0.18804	7.41457	6.83629	1.60703e-11	3.10663e-10	15.6247
SACM1L	0.19092	8.24471	6.83583	1.61186e-11	3.11254e-10	15.6218
PCDH18	0.322858	6.52285	6.83383	1.63333e-11	3.15056e-10	15.609
CLMN	0.250571	6.12345	6.83221	1.65086e-11	3.18088e-10	15.5986
HERC4	0.187745	5.19447	6.82958	1.67971e-11	3.23294e-10	15.5818
PPP2R3A	0.250309	5.37585	6.82845	1.69228e-11	3.25357e-10	15.5746
USP30	0.195754	6.62033	6.82396	1.74302e-11	3.34748e-10	15.5459
ARHGAP30	-0.270508	5.81581	-6.823	1.7541e-11	3.36508e-10	15.5398
TSSC4	-0.196501	6.91818	-6.82184	1.76755e-11	3.38441e-10	15.5324
PDS5B	0.19386	4.71766	6.8218	1.76802e-11	3.38441e-10	15.5321
GZMH	-0.479884	5.09785	-6.8171	1.82345e-11	3.48673e-10	15.5022
WNT9A	-0.210216	3.7906	-6.81633	1.83278e-11	3.50077e-10	15.4972
CDYL	0.165804	7.30173	6.81423	1.85825e-11	3.54557e-10	15.4838
ANK1	-0.213811	4.12862	-6.81361	1.86581e-11	3.55614e-10	15.4799
EFEMP2	-0.359423	7.02789	-6.80955	1.91626e-11	3.64835e-10	15.454
TGOLN2	0.237664	8.53005	6.80824	1.93291e-11	3.67608e-10	15.4456
APCDD1L	-0.218542	4.31003	-6.80358	1.99288e-11	3.78605e-10	15.416
GJB2	-0.441204	8.3342	-6.80225	2.01049e-11	3.81537e-10	15.4075
CASK	0.2574	7.07843	6.79726	2.07735e-11	3.93801e-10	15.3757
ADAMTS10	-0.20114	4.6998	-6.79688	2.08257e-11	3.94368e-10	15.3733
ZNF148	0.176725	6.46557	6.79577	2.0977e-11	3.96805e-10	15.3663
SLC2A3	-0.480804	6.64139	-6.79419	2.1196e-11	4.00518e-10	15.3562
NMT2	0.197324	5.24847	6.79369	2.12664e-11	4.01418e-10	15.353
PLAGL1	0.424167	6.90891	6.79328	2.13224e-11	4.02044e-10	15.3504
LCAT	-0.234925	4.36135	-6.79162	2.15567e-11	4.06026e-10	15.3398
ANKRD26	0.200375	4.84382	6.78892	2.19415e-11	4.12833e-10	15.3227
SLC17A4	0.33038	4.32186	6.78845	2.20096e-11	4.13672e-10	15.3197
ANO1	-0.464097	6.003	-6.78543	2.24495e-11	4.2149e-10	15.3005
SNX7	0.229662	8.99048	6.78512	2.24945e-11	4.21886e-10	15.2985
HSPA6	-0.444512	5.73615	-6.78347	2.27391e-11	4.26019e-10	15.288
IFT74	0.302502	5.59216	6.78216	2.29345e-11	4.29224e-10	15.2797
GATAD1	0.209632	7.23526	6.7797	2.33077e-11	4.35746e-10	15.2641
C1QTNF4	-0.222015	3.25525	-6.77484	2.40599e-11	4.49331e-10	15.2333
PLEKHF2	0.252694	7.75877	6.7744	2.41293e-11	4.50149e-10	15.2305
TYROBP	-0.484534	8.10562	-6.77386	2.42155e-11	4.51279e-10	15.227
ITGA11	-0.344685	5.26229	-6.77311	2.4334e-11	4.53009e-10	15.2223
TSPAN7	0.491568	6.66095	6.77281	2.43821e-11	4.53424e-10	15.2204
INSL5	0.585666	3.91218	6.77064	2.47315e-11	4.59437e-10	15.2066
PHLDA3	-0.33216	6.82311	-6.76645	2.54177e-11	4.71688e-10	15.18
RNF114	0.220977	9.15424	6.76563	2.55535e-11	4.73708e-10	15.1749
DZIP3	0.247604	5.05995	6.7654	2.55929e-11	4.7394e-10	15.1734
MICA	-0.219037	6.77453	-6.76342	2.59259e-11	4.79602e-10	15.1608
CDK13	0.186324	6.1458	6.76251	2.60803e-11	4.81772e-10	15.1551
FBXO9	0.184544	5.68007	6.76241	2.60979e-11	4.81772e-10	15.1544
GLIS2	-0.383499	6.30343	-6.75199	2.79339e-11	5.15124e-10	15.0885
MAP2K6	0.305871	6.12539	6.75107	2.81037e-11	5.17482e-10	15.0826
RAB32	0.28168	7.08546	6.75097	2.81205e-11	5.17482e-10	15.082
ZNF362	-0.209167	5.42432	-6.74998	2.83039e-11	5.20313e-10	15.0757
SERPING1	-0.489183	8.14905	-6.74934	2.84223e-11	5.21946e-10	15.0717
EXTL3	-0.177613	5.79153	-6.74746	2.87721e-11	5.27819e-10	15.0598
ILDR1	0.246747	5.85642	6.74578	2.90883e-11	5.33064e-10	15.0492
SAMD12	0.303141	4.90938	6.7454	2.91616e-11	5.33852e-10	15.0468
NCOA5	0.196798	7.14539	6.7441	2.94097e-11	5.37835e-10	15.0386
COLGALT2	-0.266419	4.10506	-6.73816	3.05709e-11	5.58489e-10	15.001
GJB5	-0.574768	4.16932	-6.73676	3.08503e-11	5.63011e-10	14.9922
SLC3A1	0.457592	4.90176	6.7339	3.14306e-11	5.72957e-10	14.9741
FSCN2	-0.258551	3.28441	-6.73375	3.14604e-11	5.72957e-10	14.9732
ERCC4	0.175519	4.98003	6.73321	3.15718e-11	5.74392e-10	14.9698
TM9SF3	0.247416	8.7767	6.73151	3.19225e-11	5.80172e-10	14.9591
STAC3	-0.223893	4.92159	-6.72648	3.2985e-11	5.98864e-10	14.9273
PLA2G12A	0.203773	7.48596	6.72597	3.30932e-11	6.0021e-10	14.9242
FPGT	0.253731	6.43401	6.72449	3.34129e-11	6.05385e-10	14.9148
FAM135A	0.258518	4.66038	6.71637	3.52251e-11	6.37563e-10	14.8636
KLHL8	0.208048	6.73389	6.71578	3.53585e-11	6.39321e-10	14.86
JAKMIP1	-0.230125	3.92508	-6.71308	3.59837e-11	6.49957e-10	14.843
STXBP5-AS1	0.169404	3.05075	6.71254	3.61114e-11	6.51596e-10	14.8395
ARHGAP4	-0.408571	6.38291	-6.71042	3.66113e-11	6.59941e-10	14.8262
LIG4	0.262914	5.74067	6.70953	3.6824e-11	6.63062e-10	14.8206
TCEANC2	0.159889	4.38794	6.70938	3.68598e-11	6.63062e-10	14.8197
PCK1	0.813344	7.21621	6.70916	3.69114e-11	6.63141e-10	14.8183
ADCY10P1	0.224305	4.34734	6.70905	3.69395e-11	6.63141e-10	14.8176
APOOL	0.224617	6.69718	6.7083	3.71197e-11	6.65698e-10	14.8128
SDS	-0.276891	5.38308	-6.70793	3.72081e-11	6.66605e-10	14.8105
SLC4A4	0.515247	4.67652	6.70494	3.79364e-11	6.78961e-10	14.7917
HHIPL1	-0.221076	4.55398	-6.70339	3.83205e-11	6.8514e-10	14.782
ZNF529	0.271481	4.93248	6.70305	3.84049e-11	6.85952e-10	14.7798
GPR4	-0.203305	5.07638	-6.70267	3.84996e-11	6.86946e-10	14.7775
TENM4	-0.305109	4.84094	-6.7017	3.87422e-11	6.90577e-10	14.7714
TM9SF4	0.262598	8.40803	6.70087	3.8951e-11	6.93595e-10	14.7662
DAPK2	0.299417	5.78568	6.70051	3.90426e-11	6.94524e-10	14.7639
FAM171A2	-0.171735	4.19512	-6.69984	3.92109e-11	6.96815e-10	14.7597
UROD	-0.18428	6.88984	-6.69766	3.97689e-11	7.06018e-10	14.746
NIPSNAP3A	0.292693	8.12621	6.6946	4.05652e-11	7.19429e-10	14.7268
SIL1	-0.190629	7.58436	-6.6934	4.08816e-11	7.24311e-10	14.7193
GRAMD1B	-0.250819	5.19072	-6.69128	4.14484e-11	7.33615e-10	14.7059
NOX4	-0.323228	3.91589	-6.69066	4.16137e-11	7.35802e-10	14.7021
PBRM1	0.165821	6.05496	6.68822	4.2276e-11	7.46763e-10	14.6868
RSBN1	0.197016	6.99806	6.68736	4.25131e-11	7.50198e-10	14.6813
PKD2L1	-0.196145	5.29837	-6.68633	4.27972e-11	7.54456e-10	14.6749
ZNF777	-0.173125	5.46301	-6.6853	4.30831e-11	7.58736e-10	14.6684
NOS3	-0.279355	4.66291	-6.68351	4.35845e-11	7.66799e-10	14.6572
PLEKHO2	-0.242653	7.07815	-6.68188	4.40464e-11	7.74152e-10	14.647
KCTD1	-0.204027	4.7085	-6.67724	4.53863e-11	7.96907e-10	14.6179
PID1	0.414705	4.95249	6.67708	4.54345e-11	7.96959e-10	14.6169
TRIQK	0.259096	6.38512	6.67229	4.6861e-11	8.20668e-10	14.5869
GPRIN3	0.289302	5.27456	6.67223	4.68794e-11	8.20668e-10	14.5866
STX2	-0.20812	5.97707	-6.6717	4.7041e-11	8.21961e-10	14.5832
IFI6	-0.604582	8.56998	-6.67168	4.70465e-11	8.21961e-10	14.5831
RHBDD3	-0.159541	6.13579	-6.66973	4.76435e-11	8.31566e-10	14.5709
SNCB	-0.177288	4.43796	-6.66836	4.8067e-11	8.38127e-10	14.5623
SAMD4A	-0.231645	4.53233	-6.66485	4.91677e-11	8.56471e-10	14.5404
ARHGAP23	-0.22013	5.4636	-6.66192	5.01063e-11	8.71801e-10	14.5221
BCAS1	0.472569	6.40193	6.66175	5.01595e-11	8.71801e-10	14.521
MRPS12	-0.212693	6.64505	-6.66164	5.01963e-11	8.71801e-10	14.5203
GPR132	-0.193176	4.08658	-6.65932	5.09533e-11	8.84077e-10	14.5058
DIDO1	0.213536	6.77917	6.6586	5.1191e-11	8.87327e-10	14.5013
KLC4	0.257142	6.19357	6.65817	5.13319e-11	8.88896e-10	14.4986
PNMA2	-0.353825	4.54458	-6.65684	5.1774e-11	8.95669e-10	14.4903
CCL28	0.485807	6.23516	6.6557	5.21577e-11	9.01423e-10	14.4832
ZNF441	0.194689	3.51779	6.65266	5.31887e-11	9.18077e-10	14.4642
SEC63	0.214243	6.75005	6.65255	5.32256e-11	9.18077e-10	14.4635
SIVA1	-0.240388	7.51788	-6.65145	5.3603e-11	9.23682e-10	14.4567
MED13	0.18621	6.97609	6.65119	5.36951e-11	9.24364e-10	14.455
NUDT18	-0.218337	5.90528	-6.65092	5.37875e-11	9.25051e-10	14.4533
NOTCH3	-0.271299	6.17531	-6.64952	5.42729e-11	9.32488e-10	14.4446
TMEM51	-0.201402	7.32799	-6.64925	5.43677e-11	9.33207e-10	14.4429
ALG6	0.187753	7.47118	6.64821	5.47336e-11	9.38571e-10	14.4364
ZBED5-AS1	0.257977	6.77129	6.64783	5.48675e-11	9.39952e-10	14.4341
COL6A1	-0.351679	6.55109	-6.64481	5.59438e-11	9.57461e-10	14.4153
TSR3	-0.159107	6.56334	-6.64368	5.63551e-11	9.63105e-10	14.4082
TMTC4	0.273265	6.61551	6.6436	5.6383e-11	9.63105e-10	14.4077
ATE1	0.17893	5.88782	6.64199	5.69711e-11	9.71565e-10	14.3976
LINC01214	0.309695	3.98737	6.64194	5.69886e-11	9.71565e-10	14.3973
PFKFB3	-0.288873	7.8824	-6.64147	5.71591e-11	9.73529e-10	14.3944
CDC14A	0.181055	4.06674	6.64003	5.7691e-11	9.81639e-10	14.3854
EPOR	-0.196915	4.73323	-6.63794	5.84745e-11	9.9401e-10	14.3724
PIP5K1B	0.2412	6.77214	6.63288	6.04064e-11	1.02586e-09	14.3409
WTIP	-0.253721	4.84857	-6.63261	6.05095e-11	1.02662e-09	14.3392
DLG4	-0.190032	4.56642	-6.63225	6.06512e-11	1.02804e-09	14.337
TNFRSF8	-0.183712	4.51371	-6.62923	6.18409e-11	1.04719e-09	14.3181
SCYL2	0.21793	7.78801	6.62495	6.35628e-11	1.07532e-09	14.2915
ANKRD37	-0.314161	5.29323	-6.62192	6.4809e-11	1.09535e-09	14.2727
CRIP1	-0.504006	7.61715	-6.61675	6.6997e-11	1.13103e-09	14.2405
KLF2	-0.302162	6.66665	-6.61663	6.70486e-11	1.13103e-09	14.2398
PIANP	-0.165896	4.13373	-6.61583	6.73925e-11	1.13574e-09	14.2348
HSD3B7	-0.291838	7.24505	-6.61479	6.78412e-11	1.14221e-09	14.2284
MIOS	0.156224	6.87297	6.61416	6.81178e-11	1.14577e-09	14.2245
AGAP2	-0.264676	4.09438	-6.61382	6.82656e-11	1.14716e-09	14.2224
FANCF	0.196233	7.22647	6.61222	6.89701e-11	1.1579e-09	14.2124
NDNF	0.407671	5.59434	6.60907	7.03778e-11	1.1804e-09	14.1928
ZNF791	0.19272	7.04231	6.60846	7.06504e-11	1.18385e-09	14.1891
HS3ST3A1	-0.336666	4.54939	-6.60713	7.12556e-11	1.19285e-09	14.1808
ARL9	-0.360748	4.34021	-6.60575	7.18898e-11	1.20233e-09	14.1722
NAB2	-0.213811	5.73782	-6.60279	7.32627e-11	1.22413e-09	14.1539
LIMD2	-0.295474	4.98354	-6.59919	7.49715e-11	1.25149e-09	14.1316
PLCB3	-0.203749	7.38319	-6.59698	7.60372e-11	1.26808e-09	14.1179
PADI2	0.40624	5.5469	6.5959	7.6563e-11	1.27564e-09	14.1112
CLCN5	0.257554	5.29702	6.59464	7.71831e-11	1.28475e-09	14.1034
DDAH1	0.264438	6.70881	6.59223	7.83847e-11	1.30352e-09	14.0885
DPYSL4	-0.188625	4.20996	-6.59207	7.84624e-11	1.30359e-09	14.0875
TTC14	0.310336	5.60433	6.59145	7.8777e-11	1.30758e-09	14.0836
FITM2	0.273769	6.69664	6.58813	8.04639e-11	1.33432e-09	14.0631
RBL2	0.194989	7.63552	6.58794	8.05597e-11	1.33465e-09	14.0619
MYRF	-0.353591	5.26665	-6.58704	8.10277e-11	1.341e-09	14.0563
ALG5	0.222519	6.29178	6.58691	8.10952e-11	1.341e-09	14.0555
RALGAPB	0.203588	6.94739	6.5852	8.1986e-11	1.35446e-09	14.0449
SCAI	0.161983	4.3733	6.58423	8.24954e-11	1.3616e-09	14.0389
MMGT1	0.195152	8.66969	6.5831	8.30903e-11	1.37005e-09	14.032
QPRT	0.654092	7.68486	6.58296	8.31629e-11	1.37005e-09	14.0311
TXNDC9	0.22804	7.88522	6.58223	8.35516e-11	1.37517e-09	14.0266
IPO11	0.246413	4.4668	6.5819	8.37316e-11	1.37684e-09	14.0245
TRMT13	0.251752	5.73245	6.58118	8.41124e-11	1.38181e-09	14.0201
IER5	-0.275772	8.26878	-6.57918	8.51939e-11	1.39828e-09	14.0078
CTDNEP1	-0.170263	8.62431	-6.57261	8.88433e-11	1.45681e-09	13.9671
TNNC2	0.524979	5.97124	6.57245	8.8933e-11	1.45693e-09	13.9661
DEGS2	-0.412114	6.22752	-6.57129	8.95919e-11	1.46636e-09	13.959
ZNF717	0.227883	4.80217	6.56779	9.1612e-11	1.49803e-09	13.9374
THY1	-0.378287	8.02203	-6.5664	9.24274e-11	1.50996e-09	13.9288
C11orf71	0.237107	6.30211	6.5658	9.27813e-11	1.51434e-09	13.9251
LYL1	-0.281893	5.80019	-6.56536	9.30423e-11	1.51719e-09	13.9224
SIGLEC11	-0.155941	3.69317	-6.56047	9.5986e-11	1.56375e-09	13.8922
DRAM1	-0.284321	7.35789	-6.5586	9.71357e-11	1.58101e-09	13.8807
SIKE1	0.198217	5.62023	6.55733	9.79204e-11	1.59231e-09	13.8729
DOK2	-0.272078	5.85009	-6.55667	9.83371e-11	1.59762e-09	13.8688
ZNF41	0.185521	4.51231	6.55442	9.97531e-11	1.61913e-09	13.8549
PHLDA2	-0.253603	6.55885	-6.55344	1.00374e-10	1.6277e-09	13.8489
CIPC	0.205357	6.78894	6.55264	1.00888e-10	1.63454e-09	13.844
TMED1	-0.202992	7.07507	-6.55191	1.0136e-10	1.64067e-09	13.8395
FAP	-0.579908	6.48134	-6.55165	1.01523e-10	1.6418e-09	13.8379
WNT7B	-0.26323	4.54589	-6.54843	1.03623e-10	1.67422e-09	13.8181
DIRAS1	-0.163996	3.78528	-6.54782	1.04029e-10	1.67924e-09	13.8143
NKAPL	-0.15308	3.20014	-6.5475	1.04242e-10	1.67983e-09	13.8123
SLC37A3	0.179775	7.9404	6.54747	1.04256e-10	1.67983e-09	13.8122
STAU1	0.212651	10.1872	6.54723	1.04418e-10	1.6809e-09	13.8107
TBC1D23	0.178792	7.6226	6.54679	1.04709e-10	1.68405e-09	13.808
GPNMB	-0.570277	6.85472	-6.54526	1.05734e-10	1.69898e-09	13.7985
CALHM3	-0.208511	3.68296	-6.54481	1.06037e-10	1.70226e-09	13.7958
SLC27A5	-0.315201	5.367	-6.54467	1.06132e-10	1.70226e-09	13.7949
SLC25A40	0.213683	6.84207	6.54359	1.06861e-10	1.71239e-09	13.7883
ID1	0.603696	10.3279	6.54314	1.07168e-10	1.71576e-09	13.7855
CYP2J2	0.320111	7.63034	6.54283	1.07376e-10	1.71753e-09	13.7836
ZNF253	0.232777	5.82813	6.54243	1.07653e-10	1.7204e-09	13.7811
APBA2	-0.228958	5.21556	-6.54186	1.08042e-10	1.72504e-09	13.7776
EIF2AK3	0.163652	5.95052	6.54168	1.08162e-10	1.72539e-09	13.7766
ZNF438	-0.150775	5.57412	-6.54091	1.08693e-10	1.7323e-09	13.7718
GSE1	0.238553	7.60219	6.54066	1.08868e-10	1.73352e-09	13.7703
BAIAP2	-0.248256	5.46157	-6.53942	1.0973e-10	1.74567e-09	13.7626
KCNK12	-0.233898	3.13918	-6.53809	1.10657e-10	1.75808e-09	13.7545
SYT3	-0.207155	3.94448	-6.53802	1.1071e-10	1.75808e-09	13.754
FGR	-0.310474	5.65068	-6.53465	1.13098e-10	1.79439e-09	13.7333
ZNF408	-0.166817	7.07815	-6.53386	1.13666e-10	1.80177e-09	13.7285
LINC00944	-0.197949	3.79651	-6.53038	1.16207e-10	1.84039e-09	13.7071
STX19	0.422118	6.31707	6.52935	1.16964e-10	1.85072e-09	13.7008
SYTL5	0.449239	4.72967	6.52838	1.17689e-10	1.85922e-09	13.6948
FBXO34	0.194813	8.77039	6.52835	1.17712e-10	1.85922e-09	13.6946
TNMD	0.470258	4.09778	6.52697	1.18745e-10	1.87386e-09	13.6861
DET1	0.180249	5.47372	6.52538	1.19946e-10	1.89111e-09	13.6764
GALR2	-0.247743	3.30453	-6.52473	1.20445e-10	1.89727e-09	13.6724
DENND6B	-0.193252	4.61478	-6.52366	1.2126e-10	1.90841e-09	13.6659
NEDD8	-0.159081	9.29846	-6.52213	1.22444e-10	1.92532e-09	13.6565
FAM200B	0.232422	6.12023	6.52052	1.23693e-10	1.94323e-09	13.6466
LZTS1	-0.192342	4.28033	-6.51983	1.24234e-10	1.94999e-09	13.6424
NTSR1	-0.346152	4.53159	-6.51526	1.27887e-10	2.00554e-09	13.6143
PACS1	-0.172113	6.05142	-6.51275	1.29928e-10	2.03574e-09	13.599
MYO1A	0.433888	7.50117	6.50973	1.3244e-10	2.07278e-09	13.5805
ZNF518A	0.225622	5.9638	6.50948	1.32648e-10	2.07278e-09	13.5789
RGS5	0.353227	6.95331	6.5094	1.32715e-10	2.07278e-09	13.5784
ONECUT3	-0.282711	4.69345	-6.50934	1.32763e-10	2.07278e-09	13.5781
SBNO2	-0.281271	6.89651	-6.50795	1.33936e-10	2.08924e-09	13.5696
GNA15	-0.352622	6.0432	-6.50764	1.34202e-10	2.09154e-09	13.5677
FCGRT	0.339355	8.9762	6.50643	1.35227e-10	2.10565e-09	13.5603
OTUD6B-AS1	0.25084	6.51165	6.50543	1.36089e-10	2.11719e-09	13.5541
ANKS3	-0.248874	5.68194	-6.504	1.37318e-10	2.13443e-09	13.5454
NMUR1	-0.204817	3.99919	-6.50299	1.38204e-10	2.1463e-09	13.5392
HIVEP3	-0.189497	4.59634	-6.50187	1.39184e-10	2.15962e-09	13.5324
ZNF326	0.185173	5.54131	6.49504	1.45311e-10	2.25271e-09	13.4907
WDR24	-0.281745	5.85361	-6.49398	1.46291e-10	2.26591e-09	13.4841
ACP2	-0.190904	7.81541	-6.49146	1.48637e-10	2.30021e-09	13.4687
ANXA2	-0.185675	10.966	-6.48873	1.51217e-10	2.33686e-09	13.4521
PLA2G12B	0.613452	5.17295	6.48867	1.51274e-10	2.33686e-09	13.4517
NAT14	-0.301928	5.92134	-6.48853	1.51403e-10	2.33686e-09	13.4509
COLEC10	0.207744	3.68448	6.48695	1.52919e-10	2.35819e-09	13.4413
RGS3	-0.143999	6.16463	-6.48453	1.55273e-10	2.3924e-09	13.4265
VAPB	0.241976	7.31055	6.48421	1.55588e-10	2.39516e-09	13.4245
PPP2R1B	0.175291	6.64403	6.48372	1.56068e-10	2.40046e-09	13.4215
CTSB	-0.286543	10.1281	-6.48287	1.56907e-10	2.41124e-09	13.4163
PELI2	0.245288	4.90471	6.48188	1.57884e-10	2.42415e-09	13.4103
GPR84	-0.337062	4.56819	-6.47981	1.59964e-10	2.45237e-09	13.3976
UHRF1	-0.324106	7.6697	-6.47977	1.60001e-10	2.45237e-09	13.3974
PCOLCE	-0.465146	7.73504	-6.47871	1.61075e-10	2.46669e-09	13.3909
CNOT6L	0.20944	5.61444	6.47852	1.6127e-10	2.46752e-09	13.3898
RYR1	-0.251338	3.33589	-6.4776	1.62201e-10	2.47961e-09	13.3842
RSPO1	-0.259517	4.05158	-6.47668	1.63144e-10	2.49187e-09	13.3786
MIB2	-0.241745	5.50283	-6.47509	1.64783e-10	2.51473e-09	13.3689
IGFL2	-0.51129	4.8318	-6.47341	1.66537e-10	2.5393e-09	13.3587
ZSCAN31	0.235661	5.51403	6.4699	1.70253e-10	2.59371e-09	13.3373
KLK8	-0.438577	4.72087	-6.46906	1.7116e-10	2.60527e-09	13.3322
ZNF667	-0.158223	3.45404	-6.46855	1.71711e-10	2.61056e-09	13.329
ZNF217	0.241674	8.33204	6.46846	1.71804e-10	2.61056e-09	13.3285
KRT6B	-0.628305	6.11427	-6.46661	1.73821e-10	2.63893e-09	13.3172
PANK3	0.225049	7.54557	6.46576	1.7475e-10	2.65075e-09	13.3121
C2orf88	0.424965	5.47359	6.46482	1.75779e-10	2.66407e-09	13.3064
LINC00242	-0.237152	3.98527	-6.46466	1.75965e-10	2.66459e-09	13.3054
SART1	-0.157779	6.63113	-6.46106	1.79983e-10	2.72309e-09	13.2835
PRKCI	0.216368	7.44119	6.45818	1.83272e-10	2.77048e-09	13.266
SMPDL3A	0.280023	5.79552	6.45781	1.83702e-10	2.77459e-09	13.2637
DPY19L4	0.244497	6.95686	6.45762	1.83921e-10	2.77551e-09	13.2626
SNX14	0.168921	7.00568	6.455	1.86966e-10	2.81906e-09	13.2467
ALOX5AP	-0.442979	7.68543	-6.45472	1.87296e-10	2.82162e-09	13.245
BEAN1	-0.242656	3.81009	-6.4545	1.87558e-10	2.82315e-09	13.2436
ZMPSTE24	0.177681	9.34561	6.45098	1.91747e-10	2.88373e-09	13.2222
TGFB3	-0.275806	4.85556	-6.44986	1.93091e-10	2.90148e-09	13.2155
KLHDC10	0.161992	7.0672	6.44716	1.96397e-10	2.94864e-09	13.199
CD177	0.654283	5.63845	6.44537	1.98609e-10	2.9793e-09	13.1882
NLGN2	-0.246226	5.88578	-6.44436	1.99869e-10	2.99384e-09	13.1821
ORC2	0.172987	6.89357	6.44432	1.99918e-10	2.99384e-09	13.1818
PAQR7	-0.174876	5.53339	-6.44404	2.00272e-10	2.99659e-09	13.1801
TFPI2	0.599179	4.15374	6.44291	2.01699e-10	3.01538e-09	13.1732
EXOC1	0.186082	8.47862	6.44181	2.03088e-10	3.03357e-09	13.1666
TRAK2	0.189644	7.40753	6.4415	2.03491e-10	3.03702e-09	13.1647
PRR5L	0.225559	5.89186	6.44063	2.04595e-10	3.05091e-09	13.1594
CNOT11	0.1405	8.85437	6.44028	2.05055e-10	3.05519e-09	13.1573
AGRN	-0.225575	7.02968	-6.43574	2.10963e-10	3.14056e-09	13.1298
SIX1	-0.192372	3.77867	-6.4353	2.11549e-10	3.14661e-09	13.1271
OCRL	0.189665	7.26447	6.43495	2.12014e-10	3.15086e-09	13.125
ATP8A1	0.328838	5.10811	6.43382	2.13508e-10	3.1704e-09	13.1182
COG6	0.200243	5.58788	6.4332	2.14344e-10	3.18012e-09	13.1144
GPBP1L1	0.163667	8.0683	6.43257	2.15196e-10	3.18832e-09	13.1106
TMEM72	0.261442	4.2066	6.43247	2.15327e-10	3.18832e-09	13.11
HIRIP3	-0.158944	6.05355	-6.43239	2.15439e-10	3.18832e-09	13.1095
CECR3	0.183812	3.85402	6.43132	2.1688e-10	3.20695e-09	13.103
MGLL	0.283217	8.55103	6.42818	2.21186e-10	3.26787e-09	13.084
PRSS8	0.360123	9.22513	6.42662	2.23358e-10	3.2972e-09	13.0745
ZKSCAN3	0.129798	4.51812	6.42513	2.25446e-10	3.32524e-09	13.0655
LRRC38	-0.175013	3.02347	-6.42431	2.26603e-10	3.33951e-09	13.0606
CAMK2N1	0.307012	8.22882	6.42058	2.31948e-10	3.41542e-09	13.038
TXNDC16	0.278434	6.62577	6.41649	2.37954e-10	3.50093e-09	13.0133
SLC13A2	0.474853	4.81179	6.41318	2.42923e-10	3.57104e-09	12.9933
ARHGEF38	0.227788	4.63924	6.41262	2.43772e-10	3.58054e-09	12.9899
TRIM47	-0.236076	7.4899	-6.40893	2.49454e-10	3.66094e-09	12.9676
C6orf120	0.206903	7.48041	6.40553	2.54789e-10	3.73612e-09	12.9471
CTU2	-0.190984	5.48414	-6.40495	2.55724e-10	3.74672e-09	12.9436
TMEM151B	-0.196399	4.31168	-6.40475	2.56035e-10	3.74816e-09	12.9424
APOL1	-0.423879	7.78556	-6.40383	2.57517e-10	3.76672e-09	12.9368
TMEM121	-0.232813	4.00393	-6.40361	2.57871e-10	3.76877e-09	12.9355
PYY	0.498127	4.57393	6.40304	2.58776e-10	3.77886e-09	12.9321
TMEM181	0.207614	8.64524	6.40267	2.59389e-10	3.78467e-09	12.9298
EVA1B	-0.236285	6.38568	-6.40204	2.60394e-10	3.79133e-09	12.9261
GDPD1	0.248224	4.67203	6.40199	2.60478e-10	3.79133e-09	12.9258
OPA1	0.190766	6.85667	6.40198	2.60491e-10	3.79133e-09	12.9257
ZFR2	-0.155647	3.77954	-6.40005	2.63644e-10	3.83406e-09	12.9141
N4BP2L2	0.276665	6.38732	6.39988	2.63925e-10	3.83497e-09	12.913
IPMK	0.210413	4.88988	6.39883	2.65669e-10	3.85713e-09	12.9067
TLR2	-0.33724	6.17563	-6.39678	2.69086e-10	3.90351e-09	12.8943
CGN	0.27613	7.64996	6.39516	2.71801e-10	3.93966e-09	12.8846
RNF215	-0.220133	4.8531	-6.3933	2.74972e-10	3.98235e-09	12.8734
GMCL1	0.193071	7.51662	6.39093	2.79064e-10	4.03829e-09	12.8591
GPR25	-0.28718	3.13537	-6.39067	2.79511e-10	4.04144e-09	12.8575
NUP214	-0.124797	6.24057	-6.38931	2.81879e-10	4.06039e-09	12.8494
PIGU	0.26661	8.16697	6.38924	2.82004e-10	4.06039e-09	12.8489
ADRA1D	-0.186146	3.54391	-6.38922	2.82045e-10	4.06039e-09	12.8488
FES	-0.297929	5.01347	-6.38919	2.82105e-10	4.06039e-09	12.8486
FAM217B	0.32505	7.02178	6.38919	2.82106e-10	4.06039e-09	12.8486
DPY19L3	0.263089	6.62867	6.38913	2.82205e-10	4.06039e-09	12.8482
SNAI1	-0.28217	5.52355	-6.38835	2.83584e-10	4.0769e-09	12.8435
C17orf98	-0.208127	2.80401	-6.38774	2.84663e-10	4.08907e-09	12.8398
WWP1	0.239368	8.06245	6.38643	2.86993e-10	4.11681e-09	12.832
SH2D3C	-0.214975	4.89121	-6.38639	2.87061e-10	4.11681e-09	12.8317
ESRRB	-0.159576	3.75015	-6.38577	2.88166e-10	4.12928e-09	12.828
TULP3	-0.169581	6.82388	-6.38481	2.89886e-10	4.15056e-09	12.8223
DAPK3	-0.157846	3.79822	-6.3803	2.98132e-10	4.26515e-09	12.7951
SPATA2	0.231741	7.23808	6.37816	3.02117e-10	4.31865e-09	12.7823
OXT	-0.216466	4.51451	-6.3763	3.05627e-10	4.36529e-09	12.7711
HEPH	0.291715	7.59085	6.37562	3.06932e-10	4.38038e-09	12.767
PTPN3	0.204169	7.10282	6.37479	3.08521e-10	4.39949e-09	12.762
BRF1	-0.175762	4.73284	-6.37429	3.09476e-10	4.40953e-09	12.759
MYZAP	0.262222	6.13157	6.37266	3.12632e-10	4.45089e-09	12.7492
IQSEC3	-0.118255	3.61107	-6.36972	3.18376e-10	4.52901e-09	12.7316
KLC1	-0.176854	6.22597	-6.36947	3.18868e-10	4.52934e-09	12.7301
PRR15L	0.279372	9.6703	6.36945	3.18913e-10	4.52934e-09	12.7299
LOX	-0.452388	5.52687	-6.36761	3.22571e-10	4.57759e-09	12.7189
SAP30L	0.133186	5.83735	6.36726	3.23277e-10	4.58392e-09	12.7168
HAPLN1	0.246891	4.0853	6.36689	3.2403e-10	4.58889e-09	12.7145
ZDHHC21	0.194979	4.85381	6.36683	3.24149e-10	4.58889e-09	12.7142
ERLEC1	0.156186	8.41138	6.36651	3.24788e-10	4.59425e-09	12.7123
PAK1	0.151957	6.93265	6.3633	3.3132e-10	4.68288e-09	12.693
FNBP1L	0.245896	8.34463	6.36149	3.35052e-10	4.73183e-09	12.6822
EFCAB12	-0.142457	3.32814	-6.36078	3.36528e-10	4.74887e-09	12.6779
FHOD1	-0.170448	6.7603	-6.3606	3.36919e-10	4.75059e-09	12.6768
ZNF708	0.218761	4.73826	6.36025	3.37639e-10	4.75693e-09	12.6747
USF1	-0.309275	5.8512	-6.35869	3.40922e-10	4.79934e-09	12.6654
NDUFA4L2	-0.435467	6.08868	-6.35851	3.41304e-10	4.80089e-09	12.6643
GRM2	-0.124252	4.2489	-6.358	3.42379e-10	4.81216e-09	12.6613
MCM5	-0.250173	7.38998	-6.35612	3.46394e-10	4.86471e-09	12.65
C5AR1	-0.440587	6.29452	-6.35571	3.47286e-10	4.87335e-09	12.6475
CHRD	-0.161354	4.44909	-6.35455	3.49772e-10	4.90433e-09	12.6406
C15orf48	0.51774	10.4108	6.35326	3.52588e-10	4.93987e-09	12.6328
ULBP3	-0.306575	3.94748	-6.3531	3.52932e-10	4.94077e-09	12.6319
DCAF17	0.201246	5.39525	6.35262	3.53995e-10	4.95171e-09	12.629
TBC1D32	0.257738	3.68798	6.35241	3.54443e-10	4.95404e-09	12.6278
EPDR1	0.511792	7.91021	6.35139	3.56691e-10	4.97596e-09	12.6216
PEX2	0.191803	6.60747	6.35134	3.56797e-10	4.97596e-09	12.6214
HAND2	-0.284491	3.69977	-6.35131	3.56859e-10	4.97596e-09	12.6212
DTX4	0.214552	8.54886	6.34827	3.63653e-10	5.06668e-09	12.6029
C3AR1	-0.383402	6.89097	-6.34663	3.67359e-10	5.11427e-09	12.5931
C4orf47	-0.200248	3.33698	-6.34632	3.6806e-10	5.11999e-09	12.5913
ANKRD13C	0.181563	5.79846	6.34492	3.71261e-10	5.16044e-09	12.5829
ANGPTL2	-0.376876	6.86713	-6.34441	3.72427e-10	5.17256e-09	12.5799
SOX11	-0.248997	3.67388	-6.34368	3.74129e-10	5.19211e-09	12.5755
ALKBH2	-0.211323	6.95077	-6.3415	3.7921e-10	5.25847e-09	12.5624
TMEM40	-0.194184	4.04545	-6.33842	3.86481e-10	5.35509e-09	12.5441
GAS2L3	0.282144	6.52236	6.33721	3.89395e-10	5.39123e-09	12.5368
CLCN3	0.229999	8.21012	6.336	3.92309e-10	5.4273e-09	12.5296
ESR1	-0.107396	3.82229	-6.33448	3.96005e-10	5.47413e-09	12.5205
AXIN2	0.474448	7.25179	6.33406	3.97044e-10	5.48419e-09	12.518
ENPP1	0.27675	4.30505	6.33059	4.05644e-10	5.59859e-09	12.4973
SERPINB2	-0.55482	4.11922	-6.33036	4.06218e-10	5.60212e-09	12.4959
AIMP1	0.183902	8.20779	6.33016	4.06726e-10	5.60473e-09	12.4947
UNC13D	-0.290784	5.22411	-6.32812	4.11859e-10	5.67103e-09	12.4825
RAB31	-0.465842	8.07825	-6.3268	4.15247e-10	5.71322e-09	12.4746
HTRA3	-0.304546	6.59793	-6.32664	4.15656e-10	5.71331e-09	12.4737
SMAP1	0.228436	8.3803	6.32654	4.15903e-10	5.71331e-09	12.4731
ITGB2	-0.448868	6.67694	-6.32592	4.1749e-10	5.73064e-09	12.4694
ZBTB44	0.182505	6.13935	6.32555	4.1846e-10	5.73949e-09	12.4672
LAIR1	-0.279173	5.83185	-6.3236	4.23511e-10	5.80424e-09	12.4556
NINJ1	-0.216473	7.46324	-6.32303	4.25001e-10	5.82014e-09	12.4522
CEBPA	0.346852	8.30225	6.32086	4.30746e-10	5.89423e-09	12.4392
SCNN1B	0.523249	4.79475	6.32	4.3303e-10	5.92087e-09	12.4341
SPSB4	-0.178665	4.17435	-6.31721	4.40524e-10	6.01867e-09	12.4175
SENP6	0.212962	6.33463	6.31688	4.41425e-10	6.0263e-09	12.4155
TP53RK	0.29255	7.36065	6.31341	4.50975e-10	6.15192e-09	12.3948
HOXC8	-0.239724	4.68352	-6.31285	4.52536e-10	6.16842e-09	12.3915
CHPF	-0.27455	8.01563	-6.31139	4.56625e-10	6.21935e-09	12.3828
EPS8L3	0.312699	8.9623	6.31053	4.59052e-10	6.24758e-09	12.3776
C1orf35	-0.168338	6.60166	-6.31019	4.59997e-10	6.25561e-09	12.3756
SLC7A2	-0.247581	4.12602	-6.30728	4.68317e-10	6.36326e-09	12.3583
APAF1	0.188704	5.6842	6.30712	4.68788e-10	6.36326e-09	12.3573
NFAM1	-0.176602	5.57117	-6.30704	4.68997e-10	6.36326e-09	12.3569
DOHH	-0.198746	5.85046	-6.30391	4.7814e-10	6.47395e-09	12.3382
TEX19	-0.18555	3.92398	-6.30388	4.78206e-10	6.47395e-09	12.3381
SIGLEC10	-0.271928	5.31322	-6.30386	4.78258e-10	6.47395e-09	12.338
ZNF782	0.266455	4.23632	6.30357	4.79125e-10	6.4807e-09	12.3363
CD109	-0.348657	4.98467	-6.30148	4.85321e-10	6.55947e-09	12.3238
STX16	0.283604	7.63762	6.30074	4.87533e-10	6.58432e-09	12.3194
BTC	0.276153	5.1264	6.30003	4.89669e-10	6.60809e-09	12.3152
CLRN3	0.388947	9.61867	6.29972	4.90611e-10	6.61573e-09	12.3133
HADH	0.211234	8.88779	6.2992	4.92173e-10	6.63173e-09	12.3103
USP2	0.212429	4.22387	6.29844	4.94491e-10	6.65786e-09	12.3057
RBM39	0.265161	8.4372	6.29786	4.96233e-10	6.67621e-09	12.3023
WDR83	-0.175993	6.0653	-6.29736	4.97783e-10	6.69196e-09	12.2993
PPP1CB	0.18326	9.24622	6.29714	4.98461e-10	6.69596e-09	12.298
SCYL1	-0.143069	6.31052	-6.29688	4.99249e-10	6.70143e-09	12.2965
SOX13	-0.215767	6.16709	-6.29542	5.03751e-10	6.75671e-09	12.2878
IER5L	-0.277108	6.38575	-6.29508	5.048e-10	6.76562e-09	12.2858
MTMR3	0.127727	5.31382	6.29487	5.0546e-10	6.76931e-09	12.2845
FBXL16	-0.322807	4.8149	-6.29449	5.06628e-10	6.77981e-09	12.2823
SLC38A9	0.20101	5.38075	6.29336	5.10173e-10	6.82206e-09	12.2755
KIAA1549L	-0.251173	4.01612	-6.29245	5.1302e-10	6.85493e-09	12.2702
PLAC8	0.722383	8.63412	6.29124	5.16855e-10	6.90094e-09	12.263
SERPINE1	-0.470132	6.63447	-6.28873	5.24883e-10	7.00281e-09	12.2481
CDKN2A	-0.39055	5.12224	-6.28675	5.31292e-10	7.08296e-09	12.2363
IL22RA1	0.332912	7.51535	6.2864	5.32437e-10	7.0927e-09	12.2342
CCDC136	-0.19349	4.21985	-6.28628	5.32828e-10	7.0927e-09	12.2335
FHIT	0.242967	5.50043	6.28575	5.34549e-10	7.11022e-09	12.2304
MAGEL2	-0.191222	3.74323	-6.28551	5.35338e-10	7.11534e-09	12.229
DUOX2	0.864982	7.44837	6.28481	5.37663e-10	7.14086e-09	12.2248
BCAT2	-0.182955	6.55613	-6.28457	5.38428e-10	7.14563e-09	12.2234
CREG2	-0.219513	3.05632	-6.28399	5.40347e-10	7.1657e-09	12.22
FHL3	-0.234249	6.25471	-6.28344	5.4219e-10	7.18473e-09	12.2167
EGLN2	-0.197862	4.03632	-6.2787	5.58184e-10	7.39111e-09	12.1886
SLC26A10	-0.17611	4.29604	-6.27568	5.68593e-10	7.52329e-09	12.1707
SLC46A2	-0.198671	3.6114	-6.27236	5.80279e-10	7.67214e-09	12.1511
PXMP4	0.239451	6.0678	6.27025	5.87833e-10	7.76619e-09	12.1386
COL26A1	-0.13205	4.31894	-6.26906	5.92134e-10	7.81714e-09	12.1315
ARID3A	0.358229	6.50004	6.26713	5.99178e-10	7.90421e-09	12.1201
USPL1	0.239756	5.80096	6.26534	6.05758e-10	7.98503e-09	12.1095
CD163	-0.479242	6.28724	-6.26423	6.09877e-10	8.03332e-09	12.103
CACNA1D	0.294161	5.03881	6.26379	6.11548e-10	8.04931e-09	12.1003
MTFP1	-0.243693	7.09224	-6.26366	6.12009e-10	8.04936e-09	12.0996
HIPK4	-0.169968	5.10615	-6.26216	6.17671e-10	8.11777e-09	12.0907
SLC26A9	-0.346056	4.07213	-6.25986	6.26429e-10	8.22673e-09	12.0771
GOLPH3L	0.217022	8.72823	6.25815	6.32997e-10	8.30677e-09	12.067
SCARF1	-0.160815	5.0011	-6.25803	6.33468e-10	8.30677e-09	12.0663
CCL8	-0.517669	5.75049	-6.25783	6.34251e-10	8.31086e-09	12.0651
SLC35F5	0.246408	5.38992	6.25753	6.35411e-10	8.3157e-09	12.0633
ARHGEF25	-0.269683	5.27076	-6.25749	6.35565e-10	8.3157e-09	12.0631
FCGR1A	-0.255017	3.28732	-6.25399	6.49309e-10	8.48922e-09	12.0424
NPTXR	-0.265526	4.80235	-6.25221	6.56397e-10	8.57553e-09	12.0319
SYNGR3	-0.411237	4.60947	-6.25072	6.62379e-10	8.64726e-09	12.0231
MDGA1	-0.16497	4.41878	-6.24976	6.66272e-10	8.69164e-09	12.0175
ICA1	0.17405	6.36631	6.24942	6.67672e-10	8.70346e-09	12.0154
ACVR1B	0.192546	5.97737	6.24696	6.77779e-10	8.82867e-09	12.0009
ENPP4	0.242173	6.88352	6.24654	6.79535e-10	8.845e-09	11.9984
TMEM204	-0.254938	6.30742	-6.24577	6.82727e-10	8.88e-09	11.9939
KNG1	0.264924	3.4208	6.24518	6.85193e-10	8.90549e-09	11.9904
ZNF681	0.28323	4.23396	6.24488	6.86434e-10	8.91504e-09	11.9887
MRPS11	-0.15275	6.25699	-6.2414	7.01176e-10	9.09405e-09	11.9681
MCTP2	0.214668	5.42162	6.24127	7.01722e-10	9.09405e-09	11.9674
COL22A1	-0.149936	4.11947	-6.24126	7.01767e-10	9.09405e-09	11.9673
ZNF138	0.187372	4.84016	6.24055	7.04784e-10	9.12644e-09	11.9632
BCL6	-0.262603	5.9354	-6.23843	7.13963e-10	9.23851e-09	11.9507
FAM110B	-0.184418	4.22784	-6.2374	7.18473e-10	9.28626e-09	11.9446
CEP41	0.157964	5.07958	6.23735	7.18709e-10	9.28626e-09	11.9443
SLC23A1	0.321941	4.58448	6.23715	7.19562e-10	9.29047e-09	11.9431
NDEL1	-0.150129	6.15287	-6.23674	7.2138e-10	9.30712e-09	11.9407
GRAMD1C	0.342732	5.0908	6.23599	7.24672e-10	9.34275e-09	11.9363
ZNF461	0.240065	3.55894	6.23506	7.28796e-10	9.38904e-09	11.9308
NUP62	-0.184875	6.77224	-6.23377	7.34543e-10	9.45617e-09	11.9232
KLK7	-0.520929	5.15306	-6.23362	7.35211e-10	9.45785e-09	11.9223
TRMT112	-0.179573	10.3001	-6.23181	7.43354e-10	9.55563e-09	11.9117
C1orf54	-0.257154	7.13589	-6.22843	7.58825e-10	9.74739e-09	11.8918
TICAM1	-0.181748	6.82756	-6.22287	7.84949e-10	1.00756e-08	11.859
COL18A1	-0.327389	7.3958	-6.22261	7.86153e-10	1.00837e-08	11.8576
COG3	0.282014	6.57645	6.22052	7.9621e-10	1.02053e-08	11.8453
ACSL6	0.45853	4.65322	6.21885	8.04366e-10	1.03023e-08	11.8354
CTTNBP2	0.538308	5.29811	6.2187	8.05085e-10	1.0304e-08	11.8346
SFXN3	-0.214968	7.1405	-6.21855	8.0582e-10	1.0306e-08	11.8337
ZNF587	0.227464	7.03468	6.21835	8.06795e-10	1.03109e-08	11.8325
ZNF583	0.164582	4.00637	6.21561	8.2037e-10	1.04768e-08	11.8164
CRAT	-0.3079	7.19744	-6.21535	8.21675e-10	1.04853e-08	11.8149
SHROOM4	0.324191	5.27716	6.21524	8.22222e-10	1.04853e-08	11.8142
OXR1	0.246668	6.13404	6.21358	8.30561e-10	1.05839e-08	11.8045
LHX9	-0.131092	3.21981	-6.21216	8.37737e-10	1.06677e-08	11.7962
LRTM2	-0.261384	4.44635	-6.21056	8.4593e-10	1.07642e-08	11.7867
TET3	0.175123	6.01159	6.20993	8.49151e-10	1.07958e-08	11.7831
PMP22	-0.277414	5.65063	-6.20984	8.49638e-10	1.07958e-08	11.7825
PPP6R1	-0.163544	7.50723	-6.20831	8.57533e-10	1.08883e-08	11.7736
LAG3	-0.338704	4.516	-6.20805	8.58909e-10	1.08979e-08	11.772
TNS4	-0.396696	7.2706	-6.20659	8.66571e-10	1.09872e-08	11.7635
TMF1	0.190922	6.50279	6.20435	8.78428e-10	1.11295e-08	11.7503
IPO5P1	0.197615	4.55798	6.2021	8.9047e-10	1.12739e-08	11.7372
PUS10	0.169795	4.78754	6.20103	8.96268e-10	1.13392e-08	11.7309
CCZ1B	0.314232	4.88859	6.19947	9.04797e-10	1.14389e-08	11.7217
GLTPD2	-0.287376	3.96056	-6.19861	9.0951e-10	1.14902e-08	11.7167
GTDC1	0.128185	5.18834	6.19754	9.15461e-10	1.15571e-08	11.7104
ZKSCAN8	0.212591	5.44195	6.19569	9.25753e-10	1.16787e-08	11.6996
NAA16	0.223503	6.21878	6.19525	9.28237e-10	1.17016e-08	11.697
IGFN1	-0.17604	4.03578	-6.19405	9.34993e-10	1.17784e-08	11.69
DVL1	-0.199941	7.95296	-6.19244	9.44202e-10	1.18859e-08	11.6806
TNFRSF12A	-0.287692	8.44148	-6.19147	9.49762e-10	1.19458e-08	11.6749
ADAMTSL5	-0.248071	5.03024	-6.19137	9.50317e-10	1.19458e-08	11.6743
TMEM37	0.348464	6.37975	6.19115	9.51603e-10	1.19532e-08	11.673
METTL2B	0.210089	5.28769	6.19089	9.5308e-10	1.19532e-08	11.6715
DEAF1	-0.15846	5.72647	-6.19087	9.53187e-10	1.19532e-08	11.6714
LYPLA1	0.239513	9.55245	6.1908	9.5362e-10	1.19532e-08	11.671
GPALPP1	0.280613	6.27696	6.19013	9.5747e-10	1.19929e-08	11.6671
NBR1	0.169718	6.97996	6.18993	9.58613e-10	1.19987e-08	11.6659
PDZD4	-0.239104	4.58866	-6.18807	9.69515e-10	1.21265e-08	11.655
CDK14	-0.199237	5.01619	-6.18766	9.71896e-10	1.21477e-08	11.6526
PLEKHG6	0.266024	7.42759	6.18628	9.80025e-10	1.22406e-08	11.6446
ZMYND8	0.23567	7.04522	6.18449	9.90716e-10	1.23653e-08	11.6341
C9orf116	-0.253436	4.69481	-6.18405	9.93343e-10	1.23893e-08	11.6315
KIF16B	0.264876	6.89796	6.18127	1.0102e-09	1.25906e-08	11.6153
SLC35D2	0.173464	7.26184	6.18092	1.01234e-09	1.26084e-08	11.6132
C5AR2	-0.209039	3.10638	-6.1803	1.01617e-09	1.26472e-08	11.6096
PREPL	0.173599	6.92737	6.17924	1.02271e-09	1.27196e-08	11.6034
SURF2	-0.340777	6.45768	-6.17894	1.02453e-09	1.27333e-08	11.6017
DENND1B	0.204683	5.2157	6.17856	1.0269e-09	1.27536e-08	11.5994
ZFP28	0.212895	4.21998	6.1766	1.03916e-09	1.28969e-08	11.588
UBE2J1	0.163284	7.89809	6.17502	1.04913e-09	1.30114e-08	11.5787
COL6A2	-0.401011	8.19703	-6.17478	1.05064e-09	1.3021e-08	11.5774
MOB3B	0.221014	6.62571	6.17379	1.05691e-09	1.30895e-08	11.5716
KCNJ8	-0.311419	5.30607	-6.17299	1.06208e-09	1.31442e-08	11.5669
SUSD2	-0.242037	4.89273	-6.16914	1.08702e-09	1.34435e-08	11.5445
CCDC90B	0.158794	5.94723	6.16854	1.09097e-09	1.34829e-08	11.541
MCHR1	-0.16716	3.66276	-6.16658	1.10394e-09	1.36336e-08	11.5295
ADNP	0.198199	8.6651	6.16549	1.11128e-09	1.37146e-08	11.5231
LY6H	-0.185514	3.89275	-6.16526	1.11278e-09	1.37236e-08	11.5218
POLR3K	-0.193886	6.54475	-6.16465	1.11687e-09	1.37643e-08	11.5183
DDB2	-0.244579	6.7228	-6.16265	1.13049e-09	1.39225e-08	11.5066
NAALADL2	0.290327	3.58705	6.16226	1.1331e-09	1.39448e-08	11.5044
SNRNP25	-0.219479	8.17665	-6.15613	1.1758e-09	1.44602e-08	11.4686
TMEM170B	0.35344	3.99963	6.1512	1.21121e-09	1.48853e-08	11.44
PARP4	0.235831	9.68016	6.15031	1.21775e-09	1.49552e-08	11.4348
CES2	0.44156	9.18121	6.14882	1.22871e-09	1.50793e-08	11.4261
LYRM7	0.206765	6.23394	6.14768	1.23718e-09	1.51727e-08	11.4195
GALNT3	0.206439	7.47482	6.14493	1.25783e-09	1.54152e-08	11.4035
FKBPL	-0.160622	6.23379	-6.14398	1.26505e-09	1.54829e-08	11.398
EIF2B2	-0.161047	7.66687	-6.14397	1.26511e-09	1.54829e-08	11.3979
LACC1	0.256183	5.3953	6.14345	1.26908e-09	1.55207e-08	11.3949
FBXO3	0.132893	5.07626	6.14171	1.28246e-09	1.56734e-08	11.3848
NKX3-2	-0.287972	4.73263	-6.14031	1.29327e-09	1.57945e-08	11.3767
TDRKH	0.168878	4.7589	6.13996	1.296e-09	1.5817e-08	11.3746
FLNA	-0.409603	8.66941	-6.13984	1.29692e-09	1.58172e-08	11.3739
RASGEF1C	-0.18266	3.57716	-6.13957	1.29903e-09	1.5832e-08	11.3724
PPCDC	-0.190834	5.81065	-6.13939	1.30047e-09	1.58386e-08	11.3713
ICAM1	-0.321864	6.85069	-6.13776	1.31323e-09	1.59791e-08	11.3619
KIF3B	0.212567	8.30693	6.13769	1.31382e-09	1.59791e-08	11.3614
CHD3	-0.2247	6.674	-6.13245	1.35584e-09	1.64679e-08	11.331
TMEM117	0.281123	6.4347	6.13244	1.35588e-09	1.64679e-08	11.331
DBH	-0.147074	3.94566	-6.132	1.35948e-09	1.65002e-08	11.3284
IL18BP	-0.233317	5.74398	-6.13145	1.36399e-09	1.65436e-08	11.3252
LCORL	0.225164	5.719	6.1309	1.36846e-09	1.65863e-08	11.3221
RNF43	0.447773	9.05652	6.13079	1.3694e-09	1.65863e-08	11.3214
RBM12B	0.21773	5.53855	6.13008	1.37523e-09	1.66454e-08	11.3173
PTPN14	-0.228082	4.97136	-6.12944	1.38059e-09	1.66988e-08	11.3136
C1GALT1C1	0.18972	7.29549	6.12917	1.38279e-09	1.67109e-08	11.312
TEAD4	-0.239196	7.25498	-6.12903	1.38393e-09	1.67109e-08	11.3112
UBALD1	-0.246139	5.33169	-6.12897	1.38443e-09	1.67109e-08	11.3109
ANXA1	-0.391851	6.84528	-6.12809	1.3918e-09	1.67884e-08	11.3057
LY6D	-0.459157	4.29888	-6.12669	1.40351e-09	1.69146e-08	11.2977
ATN1	-0.157854	6.64208	-6.12661	1.40418e-09	1.69146e-08	11.2972
IQCA1	-0.131699	3.14195	-6.12313	1.43381e-09	1.72596e-08	11.277
SPNS3	-0.27152	5.11169	-6.12298	1.43515e-09	1.72639e-08	11.2761
LILRA4	-0.296322	4.77519	-6.11899	1.46988e-09	1.76696e-08	11.253
TMEM176A	0.420436	9.86652	6.1184	1.47506e-09	1.77198e-08	11.2496
PNMA1	-0.32881	7.41344	-6.11767	1.48154e-09	1.77851e-08	11.2454
MPRIP	-0.140241	6.61044	-6.11756	1.48251e-09	1.77851e-08	11.2448
NUDT7	0.197397	5.45857	6.11649	1.4921e-09	1.78879e-08	11.2386
RTP5	-0.107591	4.40628	-6.11358	1.5183e-09	1.81896e-08	11.2217
MCM9	0.171401	4.98921	6.11343	1.5197e-09	1.81941e-08	11.2209
LRRC8D	0.143874	8.32165	6.11271	1.52628e-09	1.82488e-08	11.2167
OSR1	-0.320185	3.21336	-6.1127	1.52635e-09	1.82488e-08	11.2166
GNG12	0.242301	8.21836	6.11046	1.54695e-09	1.84826e-08	11.2037
FAM189B	-0.191849	6.34162	-6.10984	1.55273e-09	1.85391e-08	11.2001
USP25	0.178667	5.49461	6.10872	1.56316e-09	1.8651e-08	11.1936
MEOX2	-0.300604	2.76546	-6.10641	1.58491e-09	1.88977e-08	11.1803
COX4I2	-0.196807	5.81167	-6.10599	1.58891e-09	1.89325e-08	11.1779
C1orf210	0.296804	6.94985	6.10407	1.60724e-09	1.91379e-08	11.1668
TBCD	-0.18824	6.01193	-6.10391	1.60877e-09	1.91433e-08	11.1659
MRO	-0.159537	4.07681	-6.10289	1.61862e-09	1.92475e-08	11.16
TSPAN14	-0.135163	7.2195	-6.10129	1.63423e-09	1.942e-08	11.1507
FN1	-0.5307	9.45789	-6.09667	1.67993e-09	1.99497e-08	11.1241
TINAG	0.446966	4.92213	6.09656	1.68112e-09	1.99503e-08	11.1234
LHFPL3-AS2	0.383544	5.04094	6.09434	1.70356e-09	2.0203e-08	11.1106
ANGPT4	-0.188695	4.40415	-6.09396	1.7074e-09	2.02349e-08	11.1084
TMEM91	-0.245315	4.67793	-6.09088	1.73914e-09	2.05972e-08	11.0906
IGSF9B	-0.16289	4.00003	-6.08999	1.74836e-09	2.06924e-08	11.0855
SPOPL	0.199782	7.05765	6.08972	1.75119e-09	2.0712e-08	11.084
PLCB2	-0.174375	5.42848	-6.08954	1.75305e-09	2.07201e-08	11.0829
ZNF503-AS1	0.415785	5.50498	6.08721	1.77764e-09	2.09966e-08	11.0695
CCDC66	0.171864	4.57519	6.08698	1.78004e-09	2.10085e-08	11.0682
LLGL1	-0.186518	6.32241	-6.08689	1.78102e-09	2.10085e-08	11.0676
DPM1	0.239619	10.0954	6.08646	1.78557e-09	2.1048e-08	11.0652
MAP4K3	0.234635	7.09483	6.08439	1.80783e-09	2.12961e-08	11.0532
OSBPL5	-0.175468	6.60221	-6.07897	1.86721e-09	2.19809e-08	11.022
PIAS3	-0.194905	6.21235	-6.07751	1.88356e-09	2.21586e-08	11.0136
ZNF345	0.178624	4.40489	6.07704	1.88873e-09	2.22046e-08	11.011
CAPN5	0.270955	7.66399	6.07652	1.89468e-09	2.22596e-08	11.0079
C2CD4C	-0.265214	5.17014	-6.07521	1.90954e-09	2.24193e-08	11.0004
DIS3	0.185764	6.52323	6.07506	1.91121e-09	2.24239e-08	10.9995
NKG7	-0.475469	5.68723	-6.0731	1.93367e-09	2.26723e-08	10.9883
CTSZ	-0.213119	7.57886	-6.07255	1.93995e-09	2.27309e-08	10.9851
UQCC1	0.195276	6.32925	6.07119	1.95582e-09	2.29016e-08	10.9773
CDK2AP1	-0.160672	9.89125	-6.07056	1.96317e-09	2.29724e-08	10.9736
MTCH2	0.137356	9.30596	6.07026	1.96662e-09	2.29975e-08	10.972
GID8	0.185827	8.61908	6.07007	1.96887e-09	2.30085e-08	10.9708
ZSWIM8	-0.166811	5.79928	-6.06867	1.98537e-09	2.31859e-08	10.9628
XAB2	-0.197772	6.07231	-6.06492	2.0301e-09	2.36926e-08	10.9413
NOP14-AS1	-0.214332	4.11708	-6.06338	2.04885e-09	2.38956e-08	10.9324
ABCA3	-0.335263	5.29171	-6.06073	2.08142e-09	2.42593e-08	10.9172
TWIST2	-0.220593	4.43608	-6.06058	2.08328e-09	2.42649e-08	10.9163
CST6	-0.42807	4.42369	-6.06002	2.09019e-09	2.43294e-08	10.9131
BIVM	0.20111	5.06549	6.05958	2.09565e-09	2.43768e-08	10.9106
LOXL2	-0.249568	5.78794	-6.05783	2.11756e-09	2.46154e-08	10.9006
SLC30A10	0.361857	3.24442	6.05694	2.12877e-09	2.47294e-08	10.8955
ANO10	0.196059	7.45714	6.05333	2.17491e-09	2.52488e-08	10.8748
MAOA	0.450074	8.19802	6.05285	2.18112e-09	2.53041e-08	10.872
RBAK	0.223678	5.1329	6.05167	2.19648e-09	2.54656e-08	10.8653
NAGK	-0.175307	7.91256	-6.04989	2.2198e-09	2.5719e-08	10.8551
LY75	0.355844	8.07268	6.049	2.23152e-09	2.58378e-08	10.85
PSMD4	-0.122046	9.15401	-6.0481	2.24354e-09	2.59599e-08	10.8448
SLC44A1	0.184428	7.59372	6.0468	2.26091e-09	2.61438e-08	10.8374
KBTBD2	0.197196	7.35064	6.0466	2.26363e-09	2.6158e-08	10.8362
TAL1	-0.121974	4.37476	-6.04551	2.27826e-09	2.63097e-08	10.83
SCARA5	0.41508	4.57689	6.04289	2.31394e-09	2.67043e-08	10.815
FAM118B	0.17252	6.31268	6.04263	2.31758e-09	2.67288e-08	10.8135
MYO1G	-0.216607	5.05952	-6.04149	2.33322e-09	2.68773e-08	10.807
TMEM38B	0.278286	7.2368	6.04147	2.33351e-09	2.68773e-08	10.8069
CMTM7	-0.216831	6.46101	-6.04122	2.33702e-09	2.69002e-08	10.8054
KIAA2026	0.153953	5.57869	6.04094	2.34082e-09	2.69263e-08	10.8038
FOXD3-AS1	-0.233911	3.6567	-6.04062	2.34531e-09	2.69604e-08	10.802
XDH	0.42033	6.54052	6.04032	2.3495e-09	2.69909e-08	10.8003
ODF3B	-0.233336	5.21852	-6.04018	2.35139e-09	2.6995e-08	10.7995
NRP1	-0.276026	4.85133	-6.0375	2.3891e-09	2.73993e-08	10.7841
MAPK14	0.176852	7.1445	6.03746	2.38971e-09	2.73993e-08	10.7839
TSC22D1-AS1	0.17478	3.83752	6.03582	2.41306e-09	2.76489e-08	10.7745
AANAT	-0.143559	3.2524	-6.0355	2.41754e-09	2.76754e-08	10.7727
IFI44L	-0.634683	5.51293	-6.03544	2.41851e-09	2.76754e-08	10.7723
ZNF630	0.236229	5.17369	6.03493	2.42575e-09	2.77402e-08	10.7694
SNN	-0.18363	5.79117	-6.03397	2.43959e-09	2.78804e-08	10.7639
ZNF429	0.186462	4.63053	6.03319	2.45094e-09	2.79919e-08	10.7595
OPHN1	0.215217	8.1507	6.03242	2.46205e-09	2.81006e-08	10.7551
MRPS2	-0.21375	8.24261	-6.03224	2.46476e-09	2.81132e-08	10.754
MX1	-0.474656	7.78608	-6.03148	2.47586e-09	2.82216e-08	10.7497
PLEKHF1	-0.242886	6.30096	-6.02921	2.50936e-09	2.85849e-08	10.7367
BOK	-0.300024	7.02196	-6.02855	2.51919e-09	2.86784e-08	10.733
NCF2	-0.447576	6.14812	-6.0275	2.53485e-09	2.8838e-08	10.727
PCLO	0.256694	4.22952	6.02488	2.57453e-09	2.92705e-08	10.712
COL1A2	-0.482016	10.7542	-6.02416	2.5854e-09	2.93752e-08	10.7079
EFCAB14	0.19086	7.21924	6.0238	2.5909e-09	2.94153e-08	10.7059
KIN	0.179975	4.49348	6.02371	2.59227e-09	2.94153e-08	10.7054
S100A16	-0.287714	10.5307	-6.01948	2.65803e-09	3.0142e-08	10.6812
LILRB2	-0.339543	4.91472	-6.0181	2.6798e-09	3.03693e-08	10.6733
ALPL	-0.207879	4.33959	-6.0174	2.69089e-09	3.04754e-08	10.6693
VWA5A	0.295594	7.07103	6.01687	2.69925e-09	3.05504e-08	10.6663
ABCB6	-0.189573	5.17974	-6.01633	2.70795e-09	3.06293e-08	10.6632
PPARA	0.166358	5.68754	6.01611	2.71151e-09	3.06498e-08	10.662
TCAIM	0.196753	5.92173	6.01324	2.75777e-09	3.11527e-08	10.6457
ZNF391	0.188642	4.0557	6.01205	2.77721e-09	3.13522e-08	10.6389
TRIM13	0.215374	6.5231	6.01177	2.7819e-09	3.1385e-08	10.6372
XK	0.366099	7.60408	6.01138	2.78821e-09	3.14361e-08	10.6351
NFATC1	-0.190797	5.1144	-6.00939	2.82122e-09	3.17879e-08	10.6237
LINC00525	0.279752	4.44484	6.00925	2.82346e-09	3.17929e-08	10.6229
KLC2	-0.19359	6.83533	-6.00893	2.82879e-09	3.18325e-08	10.6211
KRT6A	-0.614963	3.95237	-6.0083	2.83939e-09	3.19314e-08	10.6175
IFI27L2	-0.231101	7.33648	-6.00813	2.84226e-09	3.19432e-08	10.6165
ACSS2	0.261889	8.70624	6.00746	2.85352e-09	3.20494e-08	10.6127
HGFAC	-0.188664	3.69839	-6.00695	2.8622e-09	3.21263e-08	10.6098
TRPC2	-0.209795	3.44104	-6.00664	2.86734e-09	3.21636e-08	10.6081
FOXC1	-0.364007	5.56559	-6.00494	2.89628e-09	3.24674e-08	10.5984
UTP18	0.163621	6.98582	6.00414	2.90993e-09	3.25998e-08	10.5938
FOSL1	-0.387487	6.36637	-6.00353	2.92041e-09	3.26964e-08	10.5904
PDZD3	0.307545	5.48648	6.00317	2.92664e-09	3.27453e-08	10.5883
ATP11B	0.170071	6.64353	6.00197	2.94737e-09	3.29563e-08	10.5815
ADAMTSL4	-0.213539	4.72355	-6.00135	2.95827e-09	3.30572e-08	10.5779
GPSM1	-0.206452	5.44359	-5.99864	3.00589e-09	3.35478e-08	10.5625
ADD3	0.245011	9.73692	5.99863	3.00598e-09	3.35478e-08	10.5625
TIMM22	-0.178062	6.13772	-5.99817	3.01417e-09	3.36178e-08	10.5599
MSANTD2	0.251493	6.05855	5.99751	3.02597e-09	3.3728e-08	10.5561
ASXL2	0.142732	5.91741	5.99629	3.04774e-09	3.39492e-08	10.5492
CYP39A1	0.371563	5.70139	5.99605	3.05216e-09	3.3977e-08	10.5478
MYB	0.264308	6.88673	5.99582	3.05626e-09	3.40011e-08	10.5465
TMEM52B	-0.23711	2.86534	-5.99542	3.06351e-09	3.40602e-08	10.5442
ANO7	0.346715	5.98626	5.99511	3.06911e-09	3.4101e-08	10.5425
AFAP1-AS1	-0.497012	4.10645	-5.99258	3.11504e-09	3.45895e-08	10.5281
PCF11	0.148337	6.89905	5.99213	3.12344e-09	3.46609e-08	10.5255
PRF1	-0.326248	6.21893	-5.99126	3.13941e-09	3.48028e-08	10.5206
CCS	-0.15393	7.17922	-5.99122	3.14018e-09	3.48028e-08	10.5204
DDX17	0.24794	7.43165	5.98915	3.17855e-09	3.52059e-08	10.5087
WDR48	0.123343	7.13874	5.98864	3.18819e-09	3.52906e-08	10.5057
ZNF235	0.179118	4.27436	5.98756	3.20847e-09	3.54927e-08	10.4996
ROR1	-0.252645	4.29342	-5.98706	3.21795e-09	3.55752e-08	10.4968
PCAT18	0.159652	3.51077	5.98508	3.25576e-09	3.59706e-08	10.4855
FAM78B	-0.157344	4.14886	-5.98269	3.30176e-09	3.6456e-08	10.472
ATP6V1H	0.205802	6.39036	5.98184	3.31821e-09	3.66147e-08	10.4672
PERM1	-0.196779	4.53075	-5.98144	3.32606e-09	3.66701e-08	10.4649
CLDN23	0.342631	5.38532	5.98137	3.3274e-09	3.66701e-08	10.4645
KIF17	-0.139448	4.05599	-5.98082	3.33821e-09	3.67662e-08	10.4614
SLC25A20	0.209489	7.36212	5.98015	3.35151e-09	3.68897e-08	10.4575
AKAP1	0.203079	8.61343	5.97981	3.35818e-09	3.694e-08	10.4556
ZNF763	0.191227	3.88602	5.97895	3.37509e-09	3.71028e-08	10.4508
HAGLROS	-0.386666	4.18936	-5.97854	3.38319e-09	3.71687e-08	10.4485
YTHDF1	0.203151	9.4521	5.97737	3.40667e-09	3.74033e-08	10.4418
LRRC4B	-0.218723	3.24025	-5.97517	3.45093e-09	3.78657e-08	10.4293
PTBP3	0.225887	8.1695	5.97471	3.46022e-09	3.79439e-08	10.4268
DLD	0.172274	8.41541	5.97424	3.46987e-09	3.80261e-08	10.4241
EMC9	-0.273019	6.9938	-5.97315	3.49203e-09	3.82451e-08	10.4179
AGA	0.241162	6.77443	5.97108	3.53469e-09	3.86883e-08	10.4062
NUP54	0.225202	4.72197	5.96994	3.5585e-09	3.89247e-08	10.3997
ADAMDEC1	0.596828	7.88736	5.9677	3.60571e-09	3.94166e-08	10.387
APBA1	0.179633	4.53997	5.96046	3.76194e-09	4.1099e-08	10.3461
CITED4	-0.325102	6.0967	-5.95976	3.77737e-09	4.12316e-08	10.3422
MPC2	0.216118	8.51689	5.9597	3.77877e-09	4.12316e-08	10.3418
SYN3	0.325948	4.3188	5.95927	3.78831e-09	4.13102e-08	10.3394
GATA3	-0.261008	3.89411	-5.95733	3.83158e-09	4.17561e-08	10.3284
NUDT12	0.328195	4.87711	5.95577	3.86673e-09	4.21132e-08	10.3196
TCF15	-0.212534	4.40642	-5.95431	3.90006e-09	4.24319e-08	10.3113
ZBTB46-AS1	-0.192399	3.43957	-5.95424	3.90166e-09	4.24319e-08	10.3109
PHACTR2	0.208016	6.85015	5.95417	3.90323e-09	4.24319e-08	10.3106
ENPP7	-0.2461	4.61627	-5.95236	3.94475e-09	4.28569e-08	10.3004
RAB7B	-0.191086	4.4721	-5.95207	3.95141e-09	4.29027e-08	10.2987
S100A2	-0.549973	6.68089	-5.94955	4.01022e-09	4.35145e-08	10.2845
SLC7A8	0.360283	6.71387	5.94792	4.04867e-09	4.38809e-08	10.2753
PINLYP	-0.204828	4.60258	-5.9479	4.04898e-09	4.38809e-08	10.2752
LINC01003	0.349407	7.08477	5.94612	4.09149e-09	4.43144e-08	10.2651
TGFB1	-0.274955	6.297	-5.94542	4.10818e-09	4.44678e-08	10.2612
ALG9	0.137741	5.97108	5.9405	4.228e-09	4.57366e-08	10.2335
LEFTY1	0.930101	8.25062	5.9397	4.24781e-09	4.59112e-08	10.229
TTC39B	0.211518	5.78602	5.93964	4.24934e-09	4.59112e-08	10.2286
SLN	-0.273952	4.67247	-5.93915	4.26162e-09	4.60156e-08	10.2258
RIN1	-0.193898	6.69852	-5.93603	4.33988e-09	4.68318e-08	10.2083
FSD1	-0.224678	4.59839	-5.93197	4.44415e-09	4.79277e-08	10.1854
MSANTD3	-0.170291	6.91339	-5.93156	4.4548e-09	4.80131e-08	10.1831
SYNJ1	0.170077	4.26493	5.9312	4.46401e-09	4.80829e-08	10.1811
WWC2-AS2	-0.191486	4.26093	-5.93071	4.47698e-09	4.81933e-08	10.1783
ZNF57	0.230201	6.82576	5.9294	4.51109e-09	4.85308e-08	10.171
CNDP2	-0.186736	6.70557	-5.92907	4.51997e-09	4.85966e-08	10.1691
CDS1	0.219184	7.33092	5.92836	4.53877e-09	4.87689e-08	10.1651
AGT	0.422232	7.4753	5.92729	4.5671e-09	4.90435e-08	10.1591
SPTB	-0.15652	4.61224	-5.92672	4.58224e-09	4.9176e-08	10.1559
AGTRAP	-0.19555	7.14665	-5.92566	4.61075e-09	4.94518e-08	10.1499
LINC00937	-0.213047	4.20413	-5.92495	4.62985e-09	4.96265e-08	10.1459
NSMF	-0.187277	5.86572	-5.92431	4.64703e-09	4.97803e-08	10.1424
RELT	-0.215745	5.70819	-5.92192	4.71237e-09	5.04495e-08	10.1289
ATAD2B	0.164585	4.45826	5.92127	4.73013e-09	5.0609e-08	10.1253
C22orf34	-0.173575	4.24722	-5.92071	4.74577e-09	5.07454e-08	10.1221
BTNL8	0.562432	5.96904	5.91998	4.76579e-09	5.09286e-08	10.118
NRG3	-0.169917	2.79681	-5.91977	4.77182e-09	5.09621e-08	10.1168
SLC25A41	-0.234592	3.7931	-5.91905	4.79173e-09	5.11438e-08	10.1128
INHBA	-0.481881	6.74823	-5.91809	4.81865e-09	5.13999e-08	10.1074
ZNF627	0.15643	6.2766	5.91391	4.93741e-09	5.26349e-08	10.0839
LPCAT2	0.245206	5.94869	5.91146	5.00814e-09	5.33565e-08	10.0702
ZNF259P1	-0.197968	3.29554	-5.91115	5.01734e-09	5.34223e-08	10.0684
SLC40A1	0.290702	8.63209	5.91024	5.04391e-09	5.36726e-08	10.0634
AOAH	0.342381	6.61596	5.90928	5.07224e-09	5.39415e-08	10.058
TMEM184C	0.142402	7.78455	5.90814	5.10591e-09	5.42668e-08	10.0516
GSTA1	0.345639	4.60789	5.90728	5.13151e-09	5.4506e-08	10.0468
SLC43A3	-0.358881	6.28581	-5.90578	5.17665e-09	5.49524e-08	10.0383
BET1	0.174078	7.71492	5.90561	5.18172e-09	5.4973e-08	10.0374
RAB35	-0.132412	7.24617	-5.90539	5.18836e-09	5.50104e-08	10.0361
ZMYND10	-0.154562	4.13649	-5.90437	5.21921e-09	5.53042e-08	10.0304
CDC42EP1	-0.326349	7.61238	-5.90426	5.22254e-09	5.53062e-08	10.0298
HSPB1	-0.346472	10.5922	-5.90381	5.23627e-09	5.54182e-08	10.0273
DNAJB5	-0.18443	4.63393	-5.90366	5.24071e-09	5.54319e-08	10.0265
TPD52	0.283627	8.82336	5.90279	5.26711e-09	5.56777e-08	10.0216
B4GALNT2	0.363265	4.16534	5.90261	5.27279e-09	5.57044e-08	10.0206
RPP14	0.135803	6.58324	5.89996	5.35469e-09	5.65059e-08	10.0057
MED11	-0.18101	7.15936	-5.89994	5.35508e-09	5.65059e-08	10.0056
CRCP	0.154772	7.06753	5.89934	5.37382e-09	5.66697e-08	10.0023
UBP1	0.143549	8.55057	5.89764	5.42707e-09	5.7197e-08	9.99277
CAMK1D	0.332506	5.99666	5.89714	5.44305e-09	5.73035e-08	9.98993
ZNF234	0.158297	4.39579	5.89712	5.44369e-09	5.73035e-08	9.98982
PHKB	0.172668	6.69446	5.89644	5.46507e-09	5.74943e-08	9.98604
HELZ	0.163078	6.39429	5.89634	5.46841e-09	5.7495e-08	9.98545
B3GNT6	0.5307	5.21026	5.89616	5.47409e-09	5.75204e-08	9.98445
PPP1R12C	-0.18919	5.85311	-5.89566	5.49007e-09	5.76539e-08	9.98164
UBE2L6	-0.333603	8.82786	-5.89534	5.50024e-09	5.77263e-08	9.97986
HS3ST2	-0.242641	4.91751	-5.89458	5.52435e-09	5.79449e-08	9.97564
PIK3C2A	0.217926	6.52235	5.89131	5.63043e-09	5.90223e-08	9.95731
SIGLEC7	-0.183116	4.85466	-5.88978	5.68046e-09	5.95114e-08	9.94878
GAMT	-0.264992	5.61838	-5.88701	5.77259e-09	6.04406e-08	9.93327
PTPRS	-0.242401	4.39619	-5.88678	5.78021e-09	6.04844e-08	9.932
BIRC7	-0.248547	5.32212	-5.88646	5.79095e-09	6.05608e-08	9.93021
CORO1C	-0.171375	9.09162	-5.88596	5.80778e-09	6.06987e-08	9.92742
TP73	-0.253649	4.21691	-5.88586	5.81103e-09	6.06987e-08	9.92688
MAP3K3	-0.177231	5.85683	-5.88514	5.83552e-09	6.09184e-08	9.92282
DDX24	-0.140991	8.17477	-5.88469	5.85055e-09	6.10379e-08	9.92034
PDGFRB	-0.325681	7.44622	-5.88456	5.85515e-09	6.10379e-08	9.91959
RETNLB	0.769056	6.20261	5.88449	5.85737e-09	6.10379e-08	9.91922
TMEM252	0.420346	4.62758	5.88401	5.87371e-09	6.1172e-08	9.91654
ZNF252P	0.15671	5.71311	5.88356	5.88911e-09	6.12962e-08	9.91401
PNMT	-0.231902	4.75812	-5.88333	5.89713e-09	6.13434e-08	9.9127
USP45	0.197984	4.81161	5.88219	5.93603e-09	6.17116e-08	9.90636
UGGT2	0.235249	4.94236	5.88205	5.94071e-09	6.17238e-08	9.9056
UEVLD	0.179531	6.83397	5.88066	5.98885e-09	6.21873e-08	9.89782
GADL1	-0.183531	3.05926	-5.87903	6.04569e-09	6.27405e-08	9.88872
PTGER4	0.287958	6.76751	5.87878	6.05439e-09	6.27938e-08	9.88733
HOXA2	0.34879	4.55447	5.87305	6.25873e-09	6.48749e-08	9.85534
NUAK1	-0.295666	6.44016	-5.87221	6.28923e-09	6.51527e-08	9.85066
RPL22L1	-0.441145	9.2686	-5.86731	6.47007e-09	6.69867e-08	9.82334
BCL10	0.226703	6.69238	5.86693	6.48414e-09	6.70929e-08	9.82125
DIAPH2	0.225006	6.77954	5.86659	6.49702e-09	6.71868e-08	9.81933
KCND1	-0.191137	4.20431	-5.8647	6.5684e-09	6.7885e-08	9.8088
ROBO3	-0.270329	4.87295	-5.8643	6.5836e-09	6.80023e-08	9.80657
DOK4	0.224955	7.12872	5.86343	6.61672e-09	6.83042e-08	9.80174
PNLIPRP2	0.591706	4.48061	5.86228	6.66075e-09	6.87023e-08	9.79535
CHST14	-0.172503	6.63296	-5.86217	6.66492e-09	6.87023e-08	9.79475
ELMOD2	0.175076	5.49161	5.86212	6.66698e-09	6.87023e-08	9.79445
LINC00887	-0.181195	2.85373	-5.86134	6.69708e-09	6.89721e-08	9.79011
SNRPD1	-0.197972	8.26636	-5.85972	6.7599e-09	6.95784e-08	9.78111
BRAF	0.166502	5.53071	5.85959	6.76494e-09	6.95895e-08	9.78039
NRTN	-0.423958	3.52618	-5.85862	6.80312e-09	6.99415e-08	9.77497
TNFSF14	-0.149456	4.17195	-5.85429	6.97526e-09	7.16693e-08	9.75089
PTPRB	0.147822	5.36336	5.85152	7.08743e-09	7.27794e-08	9.73552
DPY19L1P1	0.301031	4.1662	5.85015	7.14361e-09	7.33136e-08	9.72791
SH3BP5L	-0.135442	6.42104	-5.84911	7.1869e-09	7.37149e-08	9.72209
BEND6	-0.185177	2.7979	-5.84749	7.25422e-09	7.43621e-08	9.7131
C1orf198	-0.167762	8.53072	-5.84737	7.25941e-09	7.43721e-08	9.71241
QRSL1	0.186817	6.25569	5.84358	7.41969e-09	7.59409e-08	9.69137
UBE2M	-0.190012	8.42124	-5.84354	7.42117e-09	7.59409e-08	9.69118
ACRBP	-0.246059	4.42737	-5.84319	7.43608e-09	7.60493e-08	9.68925
ANKS4B	0.284472	6.23348	5.84166	7.50185e-09	7.66773e-08	9.68076
FBXO15	-0.181551	3.99197	-5.84015	7.56736e-09	7.73021e-08	9.67238
PNPLA3	-0.306203	4.19826	-5.84002	7.5732e-09	7.73169e-08	9.67164
HLA-DMA	-0.419658	8.27878	-5.8397	7.58695e-09	7.74124e-08	9.66989
USP7	0.158624	7.8837	5.83947	7.59726e-09	7.74727e-08	9.66859
INHBB	-0.431161	5.91241	-5.83927	7.60617e-09	7.75187e-08	9.66746
PHF23	-0.167957	7.55902	-5.83913	7.61225e-09	7.75358e-08	9.66669
HGF	0.170898	4.00604	5.83776	7.67257e-09	7.8105e-08	9.65908
STON2	0.173539	4.33454	5.83707	7.70279e-09	7.83673e-08	9.65529
XIRP1	-0.213415	4.57933	-5.83501	7.79485e-09	7.92581e-08	9.64385
MYH16	-0.259564	2.90609	-5.83477	7.80538e-09	7.93194e-08	9.64255
AFTPH	0.153189	8.21978	5.83443	7.82103e-09	7.94326e-08	9.64062
RHOF	-0.259097	5.40765	-5.83425	7.82872e-09	7.94649e-08	9.63967
PIGP	0.178263	8.11748	5.83376	7.85088e-09	7.96439e-08	9.63695
NRP2	-0.225433	5.06877	-5.83329	7.87212e-09	7.98134e-08	9.63434
NEO1	0.240713	7.06719	5.83194	7.93368e-09	8.03559e-08	9.62684
EPHX2	0.371782	6.90313	5.83192	7.93475e-09	8.03559e-08	9.62671
C1GALT1	0.211968	6.62342	5.83147	7.95496e-09	8.05143e-08	9.62426
FBXL3	0.190385	6.97396	5.83116	7.96915e-09	8.06115e-08	9.62254
PKMYT1	-0.216476	7.24295	-5.83073	7.98915e-09	8.07675e-08	9.62013
RNH1	-0.150833	7.27232	-5.83061	7.99473e-09	8.07775e-08	9.61945
PAN3-AS1	0.291436	4.42583	5.82869	8.08347e-09	8.16273e-08	9.60882
AC005256.1	-0.282008	4.71337	-5.828	8.11559e-09	8.19047e-08	9.605
LILRB1	-0.304358	5.49944	-5.82747	8.14018e-09	8.21058e-08	9.60209
KYNU	-0.29462	4.8376	-5.8239	8.3087e-09	8.37576e-08	9.58235
ZNF443	0.217547	4.80357	5.82364	8.32143e-09	8.3838e-08	9.58087
CDX1	0.33579	9.65019	5.82246	8.37799e-09	8.43595e-08	9.57434
PPIP5K2	0.23151	6.99832	5.82232	8.3847e-09	8.43789e-08	9.57357
LAMA5	-0.326003	6.93031	-5.81999	8.49774e-09	8.54675e-08	9.56067
VAT1	-0.2338	8.63388	-5.81853	8.56895e-09	8.61346e-08	9.55263
CPXM1	-0.363812	5.81242	-5.81753	8.61839e-09	8.65821e-08	9.54709
CAMK1	-0.176018	5.43144	-5.81737	8.62602e-09	8.66094e-08	9.54624
TOMM40	-0.190123	8.22028	-5.81719	8.63521e-09	8.66523e-08	9.54521
RGS9	-0.186761	4.03829	-5.81679	8.65522e-09	8.68036e-08	9.54298
FAM172A	0.161889	5.89244	5.81644	8.67251e-09	8.69275e-08	9.54106
YWHAB	0.203379	10.8348	5.81605	8.69183e-09	8.70716e-08	9.53892
GJA3	-0.151127	3.70046	-5.81536	8.72618e-09	8.73659e-08	9.53512
C9orf40	0.195835	6.62705	5.81213	8.88931e-09	8.89487e-08	9.51728
WDR91	-0.180062	4.70088	-5.81192	8.90037e-09	8.90088e-08	9.51608
LRRFIP2	0.149588	5.43038	5.81146	8.92359e-09	8.91904e-08	9.51357
HCK	-0.32777	6.59548	-5.81133	8.9302e-09	8.92058e-08	9.51286
TACC3	-0.241346	7.14931	-5.81101	8.94656e-09	8.93185e-08	9.5111
RNF186	0.486083	7.46954	5.80855	9.07368e-09	9.05363e-08	9.4975
TAPT1-AS1	0.224149	4.93575	5.80744	9.1318e-09	9.10646e-08	9.49136
TMEM161B	0.174015	5.43445	5.80677	9.1666e-09	9.13599e-08	9.48769
CCNG2	0.224917	6.70921	5.80662	9.17491e-09	9.13911e-08	9.48682
ZFP3	0.330302	5.4769	5.80591	9.21197e-09	9.17083e-08	9.48294
LRRC45	-0.223875	6.22395	-5.80546	9.23566e-09	9.18922e-08	9.48046
WDR25	-0.235598	5.32587	-5.80513	9.2533e-09	9.20158e-08	9.47862
VPS13A	0.225604	5.71674	5.80409	9.30853e-09	9.25127e-08	9.47289
CCL5	-0.467128	7.03604	-5.80345	9.34304e-09	9.28033e-08	9.46933
SIX4	-0.227351	3.35133	-5.80297	9.36863e-09	9.30051e-08	9.46669
RTN2	-0.257994	5.76375	-5.8024	9.39943e-09	9.32582e-08	9.46353
HLA-DOA	-0.268862	5.63327	-5.80161	9.44177e-09	9.36255e-08	9.4592
IRF2BP2	0.169068	9.12621	5.79864	9.60383e-09	9.5179e-08	9.44281
ADCY7	-0.21443	5.2864	-5.79833	9.62068e-09	9.52924e-08	9.44112
LINC00327	-0.209774	3.56332	-5.79663	9.71481e-09	9.61706e-08	9.43175
PUSL1	-0.220076	6.59081	-5.79613	9.74263e-09	9.63919e-08	9.42899
MCTS1	0.169442	6.46791	5.796	9.74993e-09	9.64099e-08	9.42827
NRIP1	0.226758	8.05662	5.79487	9.81307e-09	9.69798e-08	9.42205
MMP11	-0.422491	7.00272	-5.79294	9.92213e-09	9.80026e-08	9.41141
OXCT2	-0.12212	4.51354	-5.79274	9.93326e-09	9.80575e-08	9.41033
POLR2I	-0.193141	8.94013	-5.79053	1.00595e-08	9.92476e-08	9.39817
GGN	-0.135928	3.73816	-5.7903	1.00725e-08	9.93211e-08	9.39692
CAMK2N2	-0.17945	4.79554	-5.78948	1.01199e-08	9.97325e-08	9.3924
IFIT3	-0.392794	7.30794	-5.78863	1.01691e-08	1.00161e-07	9.38773
SNRNP35	-0.142906	6.88224	-5.78801	1.02055e-08	1.00419e-07	9.38429
DRD4	-0.210056	3.70028	-5.78799	1.02067e-08	1.00419e-07	9.38418
STX17	0.135472	6.31416	5.78767	1.02254e-08	1.00547e-07	9.38241
PAPOLG	0.146288	5.52869	5.78579	1.03355e-08	1.01573e-07	9.3721
PI4K2A	-0.109029	6.14518	-5.78509	1.03769e-08	1.01923e-07	9.36825
GIPC3	-0.138646	4.66772	-5.78329	1.04843e-08	1.02864e-07	9.35833
C8orf58	-0.145752	5.29554	-5.78329	1.04844e-08	1.02864e-07	9.35832
PAN3	0.256036	8.73077	5.78273	1.05181e-08	1.03137e-07	9.35523
COPZ2	-0.235267	5.71373	-5.78221	1.05494e-08	1.03387e-07	9.35237
PTAFR	-0.25887	6.29252	-5.77946	1.07162e-08	1.04963e-07	9.33726
ACOXL	-0.14216	3.46094	-5.77822	1.07923e-08	1.05649e-07	9.33045
MICAL3	0.156527	5.43409	5.7781	1.07994e-08	1.0566e-07	9.32982
VPS54	0.172066	7.52861	5.77796	1.08083e-08	1.05688e-07	9.32903
RIPPLY1	-0.213288	3.51536	-5.77745	1.08396e-08	1.05936e-07	9.32624
LZTS2	-0.147621	6.44124	-5.77679	1.08805e-08	1.06277e-07	9.32261
AADACP1	0.387374	4.26943	5.77646	1.09008e-08	1.06416e-07	9.32082
ARL15	0.196045	6.33095	5.77609	1.09239e-08	1.06582e-07	9.31878
NARS2	0.173862	8.06227	5.77272	1.1136e-08	1.08591e-07	9.30027
TOP3A	-0.130738	5.55872	-5.77237	1.11585e-08	1.08751e-07	9.29832
ALDH16A1	-0.191858	6.81552	-5.77126	1.12292e-08	1.09379e-07	9.29224
RBM26	0.186374	5.87172	5.76607	1.15658e-08	1.12596e-07	9.2638
CYB5R3	-0.193578	9.12501	-5.7625	1.18032e-08	1.14843e-07	9.24424
CKB	0.593354	9.51429	5.76097	1.19066e-08	1.15785e-07	9.23584
KIAA0232	0.191773	6.65806	5.75774	1.21276e-08	1.17855e-07	9.21813
RRN3P1	0.239183	5.22656	5.75759	1.21376e-08	1.17855e-07	9.21734
CDH15	-0.14287	4.26744	-5.75757	1.21395e-08	1.17855e-07	9.21719
B4GALT7	-0.170164	6.73303	-5.75594	1.22524e-08	1.18886e-07	9.20827
STT3B	0.192246	10.255	5.7543	1.23673e-08	1.19934e-07	9.19929
JADE3	0.267805	7.0288	5.75412	1.23794e-08	1.19986e-07	9.19835
ERMN	-0.265901	3.32075	-5.75281	1.24724e-08	1.20821e-07	9.19114
RGS12	-0.130138	4.67071	-5.75247	1.24961e-08	1.20984e-07	9.18931
MFN1	0.166953	7.18387	5.75229	1.2509e-08	1.21042e-07	9.18832
GPRIN1	-0.180691	4.71018	-5.75099	1.26021e-08	1.21875e-07	9.18119
STAMBP	0.117617	6.41407	5.75062	1.26281e-08	1.2206e-07	9.1792
RASSF4	-0.198041	5.22979	-5.7493	1.27237e-08	1.22917e-07	9.17194
RUVBL2	-0.172532	8.60517	-5.74783	1.28298e-08	1.23874e-07	9.16395
GCLC	0.150126	7.23853	5.74582	1.29771e-08	1.25227e-07	9.15295
KRTAP5-AS1	0.178953	4.1781	5.74494	1.30423e-08	1.25787e-07	9.14813
MAP4K4	-0.199529	6.32406	-5.74478	1.30545e-08	1.25837e-07	9.14723
SLC25A16	0.171841	5.63232	5.74455	1.30715e-08	1.25931e-07	9.14598
SREBF1	-0.217915	6.77881	-5.74255	1.32207e-08	1.27299e-07	9.13505
CHRNB2	-0.182501	5.3068	-5.74206	1.32575e-08	1.27584e-07	9.13237
TUG1	0.181591	7.99367	5.74146	1.33025e-08	1.27947e-07	9.12911
SPPL2A	0.20512	7.631	5.74077	1.33548e-08	1.28379e-07	9.12534
FBXL7	-0.213785	5.53875	-5.74034	1.33871e-08	1.2862e-07	9.12301
C1QTNF6	-0.20079	5.06708	-5.73918	1.34757e-08	1.294e-07	9.11666
B9D2	-0.246379	5.80009	-5.73797	1.35686e-08	1.30222e-07	9.11005
HSPBP1	-0.187777	8.00905	-5.7357	1.37442e-08	1.31833e-07	9.09767
ABCC8	-0.120465	3.99713	-5.73561	1.37515e-08	1.31833e-07	9.09716
EREG	0.627816	6.48323	5.73419	1.38626e-08	1.32826e-07	9.08941
VIL1	0.283841	8.52824	5.73291	1.39633e-08	1.33673e-07	9.08245
SLC26A8	0.217289	3.43194	5.73283	1.39694e-08	1.33673e-07	9.08203
FAM20A	-0.192762	4.06304	-5.73278	1.39738e-08	1.33673e-07	9.08172
TMEM179	-0.187227	4.02067	-5.73234	1.40087e-08	1.33934e-07	9.07932
CYP27C1	-0.187367	2.98043	-5.732	1.40355e-08	1.34046e-07	9.07748
ANO9	0.336161	7.93166	5.732	1.40356e-08	1.34046e-07	9.07748
HNF4A	0.219854	6.91138	5.73186	1.40469e-08	1.34081e-07	9.0767
CEP44	0.176392	5.64004	5.73098	1.4117e-08	1.34678e-07	9.07191
AZU1	-0.181463	3.61766	-5.73048	1.41567e-08	1.34983e-07	9.06921
TNK2	-0.193209	5.15156	-5.72986	1.42068e-08	1.35388e-07	9.0658
SEL1L3	0.142906	7.37914	5.72846	1.43196e-08	1.36388e-07	9.05819
FOXO6	-0.232821	5.49214	-5.72781	1.43724e-08	1.36762e-07	9.05465
MAD1L1	-0.221688	6.1548	-5.72772	1.43797e-08	1.36762e-07	9.05416
CCL4	-0.405939	6.97248	-5.72769	1.43821e-08	1.36762e-07	9.054
ZSWIM1	0.160946	6.32067	5.72745	1.44018e-08	1.36875e-07	9.05268
ZNF324B	-0.160632	4.90574	-5.72647	1.4482e-08	1.37564e-07	9.04734
JMJD8	-0.160409	7.60326	-5.72558	1.45549e-08	1.38181e-07	9.04251
AVPR1A	-0.162923	3.69829	-5.72499	1.46034e-08	1.38567e-07	9.03931
NFKBIL1	-0.212141	6.3431	-5.72148	1.4897e-08	1.41277e-07	9.02015
ABCA17P	-0.29258	3.42679	-5.71748	1.52375e-08	1.44429e-07	8.99839
C14orf180	-0.143695	4.48201	-5.71703	1.52765e-08	1.4472e-07	8.99593
CYMP	-0.178411	3.85156	-5.71513	1.54412e-08	1.46202e-07	8.98561
SPATA13	0.193336	5.61027	5.71483	1.54674e-08	1.46371e-07	8.98398
UBE2O	-0.175153	6.08951	-5.71381	1.55565e-08	1.47027e-07	8.97846
TGFBR2	0.250122	7.7863	5.71379	1.55586e-08	1.47027e-07	8.97832
MGC32805	0.284312	4.6245	5.71375	1.55618e-08	1.47027e-07	8.97813
FBXO24	-0.156333	3.78943	-5.71338	1.55946e-08	1.47258e-07	8.9761
PFN1	-0.203525	11.6808	-5.71294	1.56338e-08	1.47549e-07	8.97369
EHD2	-0.310163	6.92677	-5.71128	1.57809e-08	1.48857e-07	8.96467
SSH1	-0.127836	5.72909	-5.71022	1.58758e-08	1.49673e-07	8.9589
RFFL	0.145247	5.76265	5.70997	1.58975e-08	1.49797e-07	8.95759
ZNF107	0.184585	5.06807	5.70834	1.60449e-08	1.51105e-07	8.94871
KHDRBS3	0.276834	5.2736	5.70691	1.61752e-08	1.52251e-07	8.94092
PCMTD2	0.24632	6.79799	5.70656	1.62066e-08	1.52465e-07	8.93906
LINC01354	-0.194041	2.6715	-5.70586	1.62715e-08	1.52993e-07	8.93521
ADARB1	-0.209103	4.85063	-5.70446	1.64004e-08	1.54123e-07	8.92762
ISYNA1	-0.232689	5.27439	-5.70343	1.6496e-08	1.54939e-07	8.92203
COL5A1	-0.414527	8.31692	-5.70145	1.66807e-08	1.56591e-07	8.91131
SMG9	-0.126847	6.1691	-5.70132	1.66928e-08	1.5662e-07	8.91061
NSUN3	0.146157	4.95821	5.70107	1.6717e-08	1.56764e-07	8.90922
PHLDA1	-0.340793	7.69703	-5.697	1.71049e-08	1.60317e-07	8.88714
ZNF451	0.199891	5.75902	5.69664	1.71391e-08	1.60552e-07	8.88522
PHF19	-0.20431	7.14705	-5.694	1.73962e-08	1.62874e-07	8.87089
C1QB	-0.453092	8.0816	-5.69324	1.74713e-08	1.63489e-07	8.86675
SLC26A1	-0.19102	4.11015	-5.69228	1.75656e-08	1.64284e-07	8.86157
FAM120AOS	0.135341	6.41551	5.68969	1.78237e-08	1.6654e-07	8.84753
CDCA4	-0.202396	7.63068	-5.68965	1.78279e-08	1.6654e-07	8.84731
PPIB	-0.192317	10.8835	-5.68957	1.78352e-08	1.6654e-07	8.84692
TMEM108	-0.114317	3.98888	-5.68919	1.78734e-08	1.66809e-07	8.84486
LINC01191	-0.113634	3.32799	-5.68801	1.79925e-08	1.67831e-07	8.83847
RP1L1	-0.157201	3.60905	-5.6879	1.80041e-08	1.67851e-07	8.83785
ENOX1	-0.16033	4.52873	-5.68743	1.80521e-08	1.68209e-07	8.83529
CDKN1C	-0.33943	5.77806	-5.68639	1.81572e-08	1.69099e-07	8.8297
FLII	-0.180561	8.00073	-5.68337	1.84686e-08	1.71909e-07	8.81334
CCDC152	0.183111	4.96249	5.68202	1.86099e-08	1.73132e-07	8.806
PDE7A	0.148476	5.05935	5.67796	1.90388e-08	1.77029e-07	8.78408
CHMP4B	0.215822	9.97342	5.67635	1.9212e-08	1.78545e-07	8.77537
COX7A1	-0.324499	6.45747	-5.67455	1.94076e-08	1.80268e-07	8.76562
CRIM1	0.236712	8.0309	5.67427	1.94373e-08	1.80448e-07	8.76416
CYP2B6	0.41351	5.51565	5.6723	1.96544e-08	1.82368e-07	8.75347
NSF	0.145159	5.67628	5.67217	1.96683e-08	1.824e-07	8.75279
PRDX5	0.288969	11.3246	5.66924	1.99943e-08	1.85326e-07	8.73697
COQ10A	-0.147085	5.9313	-5.66883	2.00404e-08	1.85656e-07	8.73476
ELOF1	-0.142503	7.72996	-5.66841	2.00874e-08	1.85993e-07	8.7325
PPFIBP2	0.213771	7.37492	5.6681	2.0123e-08	1.86225e-07	8.7308
IGFBP6	-0.326261	6.72008	-5.66794	2.01403e-08	1.86287e-07	8.72998
WDR86	-0.168897	3.81473	-5.6673	2.0213e-08	1.86862e-07	8.72651
GSK3B	0.120977	6.69701	5.66708	2.02378e-08	1.86992e-07	8.72533
PIKFYVE	0.16826	5.63367	5.66533	2.04378e-08	1.88742e-07	8.71587
CCDC80	-0.441785	5.76085	-5.6645	2.05333e-08	1.89511e-07	8.71139
LINC01121	-0.215378	4.63331	-5.66442	2.05426e-08	1.89511e-07	8.71095
CADPS	0.338401	4.73645	5.66276	2.0735e-08	1.91185e-07	8.70198
SPRR1B	-0.536366	4.11355	-5.6613	2.09049e-08	1.92651e-07	8.69413
GPR26	-0.15332	3.95939	-5.66109	2.0929e-08	1.92773e-07	8.69302
C10orf88	0.12909	5.79364	5.66079	2.0965e-08	1.93003e-07	8.69137
TRAF6	0.107294	6.36421	5.66023	2.10307e-08	1.93507e-07	8.68836
ARHGAP28	0.203806	3.55243	5.65823	2.1268e-08	1.95588e-07	8.67757
ZNF252P-AS1	0.146916	3.80923	5.65718	2.13926e-08	1.96631e-07	8.67195
MAPK13	0.194151	8.69907	5.65703	2.1411e-08	1.96697e-07	8.67112
AMT	0.318779	6.77565	5.65655	2.14686e-08	1.97124e-07	8.66854
EGFR	0.229811	6.20339	5.65434	2.17362e-08	1.99476e-07	8.65662
FENDRR	0.20014	4.98353	5.65342	2.18483e-08	2.00401e-07	8.65167
FMN1	0.156413	5.007	5.653	2.18991e-08	2.00762e-07	8.64944
ZNF493	0.186919	4.7263	5.65218	2.20009e-08	2.01591e-07	8.64498
CHGA	0.570276	4.97116	5.65127	2.21124e-08	2.02508e-07	8.64012
ZRANB2	0.191705	8.50729	5.65115	2.21281e-08	2.02545e-07	8.63944
SESN1	0.40291	8.02806	5.64859	2.24464e-08	2.05352e-07	8.6257
CCP110	0.165492	5.41474	5.64639	2.27247e-08	2.07791e-07	8.61385
TAC3	0.202233	5.6867	5.645	2.29022e-08	2.09305e-07	8.60636
FAM170B	-0.191333	3.55384	-5.64398	2.30328e-08	2.10389e-07	8.60089
LPAR4	-0.16969	3.00102	-5.64214	2.32706e-08	2.12451e-07	8.59102
CGGBP1	0.155182	8.09817	5.64137	2.33712e-08	2.13259e-07	8.58687
SLC25A15	0.215407	6.71367	5.64095	2.34256e-08	2.13645e-07	8.58463
PARD6A	-0.206942	6.27219	-5.63733	2.39047e-08	2.17902e-07	8.56516
NOSTRIN	0.298864	6.68103	5.63698	2.39513e-08	2.18213e-07	8.56329
AP1AR	0.196895	5.5469	5.63625	2.40489e-08	2.18912e-07	8.55938
PM20D2	0.31541	7.27627	5.63616	2.40613e-08	2.18912e-07	8.55888
CEP162	0.15865	5.2841	5.63613	2.40652e-08	2.18912e-07	8.55872
KCP	-0.205257	4.51253	-5.63525	2.41844e-08	2.19882e-07	8.55397
PIK3CA	0.174724	5.23652	5.63473	2.4254e-08	2.20401e-07	8.55121
SC5D	0.217925	6.54375	5.63121	2.4736e-08	2.24665e-07	8.53229
PPM1J	-0.279259	4.38697	-5.62688	2.53396e-08	2.30029e-07	8.5091
SEC14L2	-0.203607	4.56968	-5.62641	2.54059e-08	2.30512e-07	8.50659
CD79B	-0.248625	4.78789	-5.62502	2.56038e-08	2.32188e-07	8.49913
CDK9	-0.161135	5.78646	-5.62394	2.57588e-08	2.33473e-07	8.49333
CRIPT	0.17664	6.6715	5.62272	2.59347e-08	2.34946e-07	8.48678
OR7E47P	0.214887	5.45698	5.62207	2.60278e-08	2.35669e-07	8.48334
TYRP1	0.297588	3.83297	5.62029	2.62877e-08	2.3788e-07	8.47378
NAA10	-0.202052	8.02313	-5.62021	2.6299e-08	2.3788e-07	8.47337
FRS3	-0.141371	5.63175	-5.61988	2.63481e-08	2.38201e-07	8.47158
POMT2	-0.123165	5.92551	-5.61952	2.64011e-08	2.38558e-07	8.46964
KDM1B	0.244436	6.36752	5.6192	2.64477e-08	2.38857e-07	8.46795
KCNJ15	-0.162293	4.13936	-5.61893	2.64873e-08	2.39091e-07	8.46651
C1QA	-0.406497	8.32324	-5.6187	2.65218e-08	2.39174e-07	8.46526
FRMD5	-0.324977	5.04538	-5.6186	2.65369e-08	2.39174e-07	8.46471
PEX19	0.125145	7.36342	5.61859	2.65372e-08	2.39174e-07	8.4647
C15orf39	-0.143969	6.37112	-5.61813	2.66051e-08	2.39663e-07	8.46224
LMF2	-0.173041	7.86395	-5.61773	2.66653e-08	2.40083e-07	8.46007
KLF4	0.375972	8.41044	5.61748	2.67016e-08	2.40287e-07	8.45876
PLD2	-0.162019	6.86578	-5.61723	2.67394e-08	2.40505e-07	8.4574
RHOD	-0.267337	7.30789	-5.6164	2.68633e-08	2.41496e-07	8.45295
CAPN9	0.440361	5.21554	5.61553	2.6993e-08	2.42538e-07	8.44832
TMEM45A	-0.402199	6.17029	-5.6149	2.70889e-08	2.43275e-07	8.44491
NUDT22	-0.159214	6.29256	-5.61087	2.77022e-08	2.48656e-07	8.42339
FUT11	-0.180212	5.88146	-5.61008	2.78251e-08	2.49632e-07	8.41913
ALOX5	-0.300401	5.69415	-5.60963	2.78946e-08	2.50128e-07	8.41673
HSD17B14	-0.210222	5.30785	-5.60816	2.81235e-08	2.52052e-07	8.40888
MAPRE1	0.197031	9.76791	5.60782	2.81763e-08	2.52397e-07	8.40707
MAPKAPK5	0.146479	7.12866	5.60674	2.83465e-08	2.53757e-07	8.40128
SNX30	0.197724	6.9198	5.60667	2.83569e-08	2.53757e-07	8.40093
POU2F2	-0.143594	4.83131	-5.6062	2.84308e-08	2.54289e-07	8.39843
SS18L1	0.248114	7.2522	5.60453	2.86964e-08	2.56534e-07	8.38949
TFAP2A	-0.300602	4.31831	-5.6031	2.89244e-08	2.58441e-07	8.38188
PDP1	0.249252	7.55267	5.60154	2.91764e-08	2.6056e-07	8.37354
ZIC5	-0.309019	4.01737	-5.60085	2.92893e-08	2.61437e-07	8.36983
PPP1R3D	0.274485	6.16543	5.60008	2.94135e-08	2.62412e-07	8.36576
ARHGAP31	-0.169302	4.79118	-5.59872	2.9637e-08	2.64272e-07	8.35848
CFTR	0.353434	5.90851	5.59723	2.98839e-08	2.66339e-07	8.35051
MPZL3	0.219798	4.53404	5.59686	2.99453e-08	2.66751e-07	8.34853
LILRA6	-0.198727	4.99949	-5.59656	2.99951e-08	2.67059e-07	8.34694
OAS2	-0.354555	6.02967	-5.59403	3.04181e-08	2.70565e-07	8.33347
TRABD2A	0.241147	6.71231	5.59402	3.04195e-08	2.70565e-07	8.33343
DSE	-0.207494	3.88948	-5.59381	3.04563e-08	2.70755e-07	8.33227
PGLYRP1	-0.169849	4.31798	-5.59234	3.07043e-08	2.72822e-07	8.32447
TAP1	-0.305765	9.02482	-5.59203	3.07572e-08	2.73154e-07	8.32282
GBP6	-0.15774	2.96422	-5.59098	3.09381e-08	2.74622e-07	8.31718
PRMT3	0.230958	7.23191	5.59023	3.1066e-08	2.75619e-07	8.31321
ADAMTS4	-0.201636	5.18549	-5.58925	3.12362e-08	2.76989e-07	8.30796
ABHD13	0.248803	5.59127	5.58777	3.14926e-08	2.79122e-07	8.3001
PES1	-0.142992	6.42185	-5.58735	3.15668e-08	2.79639e-07	8.29784
MITF	-0.265157	5.20941	-5.58721	3.159e-08	2.79704e-07	8.29714
ELF1	0.213727	8.74973	5.58635	3.17415e-08	2.80904e-07	8.29254
TRAM2-AS1	0.156472	5.91108	5.58549	3.18938e-08	2.8211e-07	8.28794
NCOA3	0.200921	6.93912	5.58538	3.19117e-08	2.82127e-07	8.2874
MCOLN1	-0.175574	6.77003	-5.58529	3.19284e-08	2.82133e-07	8.28689
PDP2	0.172549	5.95319	5.58508	3.19648e-08	2.82218e-07	8.2858
DNMT1	-0.187538	8.33231	-5.58506	3.197e-08	2.82218e-07	8.28564
FAM131C	-0.214204	4.79039	-5.58315	3.23087e-08	2.85065e-07	8.27551
ZNF664	0.164182	6.89325	5.58297	3.23416e-08	2.85212e-07	8.27453
LEMD3	0.149378	8.26327	5.58279	3.23732e-08	2.85348e-07	8.2736
[truncated: 3,566 more rows]
