# Supplementary material for: Comprehensive analysis of transient receptor potential channels-related signature for prognosis, tumor immune microenvironment, and treatment response of colorectal cancer
Source: Front Immunol. 2022 Oct 18;13:1014834. doi: 10.3389/fimmu.2022.1014834 (PMC9642045; doi:10.3389/fimmu.2022.1014834)
Supplement: Supplementary file 5 [file Table_4.xlsx]

## Sheet: Sheet1
Supplementary Table 4. 4605 DEGs between tumor and normal tissue.
id	logFC	AveExpr	t	P.Value	adj.P.Val	B
GUCA2A	-2920.13	275.56	-29.794	6.65077e-50	1.44016e-45	36.618
SCARA5	-374.403	60.558	-25.4102	4.44146e-44	4.76682e-40	34.3499
ABCA8	-197.507	31.4427	-25.2886	6.60407e-44	4.76682e-40	34.2745
CA7	-139.012	24.726	-24.7027	4.55414e-43	2.46538e-39	33.8998
PKIB	-806.676	147.433	-23.2443	6.46785e-41	2.8011e-37	32.8804
CWH43	-207.167	26.7724	-21.9996	5.30176e-39	1.9134e-35	31.9011
CA1	-2542.31	272.23	-21.9159	7.17576e-39	2.21977e-35	31.8312
ZG16	-4634.03	613.395	-21.4817	3.48717e-38	9.4389e-35	31.4606
SLC51B	-298.819	48.9573	-21.3626	5.40058e-38	1.29938e-34	31.3563
AMPD1	-137.461	27.5969	-21.2774	7.39234e-38	1.60074e-34	31.2811
CHP2	-998.899	146.932	-20.643	7.8585e-37	1.45804e-33	30.7022
CA4	-1187.11	151.568	-20.6356	8.08002e-37	1.45804e-33	30.6953
C2orf88	-254.248	57.3427	-20.2306	3.74701e-36	6.24136e-33	30.3076
TSPAN7	-533.274	137.205	-20.1188	5.74214e-36	8.53006e-33	30.1981
LOC101928405	-153.25	24.7115	-20.1113	5.90888e-36	8.53006e-33	30.1907
CLCA4	-3729.85	405.413	-19.9806	9.75069e-36	1.31963e-32	30.0612
SST	-164.07	28.7177	-19.324	1.24637e-34	1.58758e-31	29.3866
VSTM2A	-50.7115	9.85243	-19.1814	2.18212e-34	2.62509e-31	29.2347
GUCA2B	-796.151	58.3417	-19.0693	3.39631e-34	3.87072e-31	29.1138
XKR4	-43.61	7.79896	-18.639	1.88058e-33	2.03611e-30	28.6384
PLP1	-142.87	24.1094	-18.466	3.76644e-33	3.88374e-30	28.4419
MAMDC2	-308.198	36.4312	-18.3671	5.61267e-33	5.5244e-30	28.3281
SLC4A4	-428.22	83.8875	-18.204	1.08613e-32	1.02257e-29	28.1383
SCN9A	-36.7767	9.06354	-18.0775	1.81702e-32	1.6394e-29	27.9891
NRXN1	-20.9278	5.96354	-18.0497	2.03443e-32	1.76214e-29	27.9562
CHGA	-1284.94	164.665	-17.8942	3.8422e-32	3.19996e-29	27.7699
SLC17A4	-123.784	23.8854	-17.6314	1.13278e-31	8.92078e-29	27.449
PADI2	-373.841	103.991	-17.627	1.15351e-31	8.92078e-29	27.4436
BEST4	-98.2622	13.4625	-17.378	3.23961e-31	2.41899e-28	27.1322
SPIB	-79.7517	16.5911	-17.3387	3.81481e-31	2.75353e-28	27.0825
MS4A12	-2605.57	296.08	-17.1183	9.58765e-31	6.69713e-28	26.8
CFD	-1078.94	286.181	-16.9872	1.66424e-30	1.11272e-27	26.6291
ADH1B	-578.797	100.736	-16.9827	1.69575e-30	1.11272e-27	26.6233
CDHR5	-225.367	55.8069	-16.9477	1.96536e-30	1.2517e-27	26.5774
TEX11	-41.3907	9.05729	-16.7342	4.84911e-30	2.94267e-27	26.2939
PYY	-214.153	20.9312	-16.7322	4.89223e-30	2.94267e-27	26.2911
CLDN23	-152.893	43.4965	-16.5264	1.17462e-29	6.8744e-27	26.0126
CDKN2B	-243.989	69.5521	-16.4609	1.55442e-29	8.85771e-27	25.9228
KRT24	-60.2211	12.7094	-16.4012	2.00711e-29	1.10403e-26	25.8406
PHLPP2	-167.444	78.513	-16.3975	2.0394e-29	1.10403e-26	25.8354
DHRS11	-828.807	225.56	-16.3509	2.49068e-29	1.31544e-26	25.7709
TMEM72	-81.7344	16.4073	-16.342	2.58724e-29	1.33391e-26	25.7586
MIER3	-276.527	126.632	-16.1682	5.46859e-29	2.75388e-26	25.5151
AQP8	-1987.6	163.759	-16.0647	8.55528e-29	4.21036e-26	25.3683
SLC51A	-347.104	35.3729	-15.9328	1.51621e-28	7.29602e-26	25.1793
P2RX1	-98.1967	30.524	-15.9188	1.61118e-28	7.58445e-26	25.1591
IL6R	-101.908	52.1726	-15.8814	1.89599e-28	8.73526e-26	25.105
DHRS9	-921.117	185.892	-15.7892	2.83363e-28	1.27832e-25	24.9709
LIFR	-63.6731	21.3298	-15.7554	3.28331e-28	1.45096e-25	24.9216
SCN7A	-124.762	18.5859	-15.6155	6.05888e-28	2.62398e-25	24.7153
PCSK2	-21.5244	6.20417	-15.4877	1.06223e-27	4.51011e-25	24.5247
IGSF10	-46.4439	14.1922	-15.3103	2.32454e-27	9.6799e-25	24.2563
STMN2	-170.261	43.1474	-15.282	2.63437e-27	1.07632e-24	24.2132
LGI1	-20.2822	2.23542	-15.2135	3.56834e-27	1.4309e-24	24.1083
SCNN1B	-121.776	22.6187	-15.1749	4.23658e-27	1.66798e-24	24.0487
UGP2	-858.56	735.892	-15.0425	7.63549e-27	2.95248e-24	23.8433
LYPD8	-769.983	155.582	-14.9599	1.10366e-26	4.19276e-24	23.714
CA2	-3687.37	808.893	-14.8694	1.65504e-26	6.17899e-24	23.571
CNTN3	-300.03	59.0052	-14.7014	3.51861e-26	1.29139e-23	23.3028
ADH1A	-51.3378	17.6542	-14.5972	5.62682e-26	2.03072e-23	23.1345
GREM2	-72.0796	18.3309	-14.5193	7.99809e-26	2.83919e-23	23.0077
SMPDL3A	-587.962	231.819	-14.3679	1.58883e-25	5.54911e-23	22.7585
METTL7A	-492.24	215.208	-14.3619	1.63246e-25	5.61099e-23	22.7486
UGDH	-969.356	542.946	-14.2633	2.55563e-25	8.64682e-23	22.5846
UGT2B17	-3330.57	557.577	-14.1771	3.78649e-25	1.26142e-22	22.44
PRIMA1	-150.629	28.0854	-14.0603	6.45488e-25	2.11779e-22	22.2425
TRPM6	-207.559	33.6219	-14.0349	7.25183e-25	2.34375e-22	22.1993
TPH1	-71.2244	14.0937	-13.9236	1.20841e-24	3.84808e-22	22.0086
SEMA6D	-103.304	34.836	-13.892	1.39722e-24	4.32842e-22	21.9542
SOX10	-20.6883	7.44635	-13.8917	1.39923e-24	4.32842e-22	21.9537
C2orf40	-127.198	24.4354	-13.833	1.83278e-24	5.58972e-22	21.8522
PLCE1	-98.2318	43.1444	-13.8016	2.11789e-24	6.36956e-22	21.7977
LOC101929340	-43.4111	16.7688	-13.6651	3.97665e-24	1.17959e-21	21.5591
APPL2	-390.297	275.73	-13.5971	5.44654e-24	1.59377e-21	21.4392
PPP2R3A	-129.483	66.5042	-13.5854	5.7497e-24	1.66005e-21	21.4185
MYOC	-62.4222	24.2625	-13.4152	1.26677e-23	3.60931e-21	21.1151
AKR1B10	-1069.02	252.764	-13.3523	1.69741e-23	4.77347e-21	21.0019
ENTPD5	-377.882	134.214	-13.3391	1.80555e-23	5.01249e-21	20.9779
NKX2-3	-260.111	86.8625	-13.2162	3.20368e-23	8.78132e-21	20.7547
ENPP6	-17.3211	4.87812	-13.1619	4.13015e-23	1.11793e-20	20.6554
ZNF575	-82.5078	46.399	-13.1331	4.72537e-23	1.26325e-20	20.6026
ASPA	-41.7922	12.9115	-13.1289	4.82005e-23	1.26639e-20	20.5948
GNA11	-357.149	231.509	-13.1274	4.85408e-23	1.26639e-20	20.592
RP11-38P22.2	-236.206	74.224	-13.1129	5.19455e-23	1.33908e-20	20.5654
RDH5	-88.8456	60.7406	-13.0743	6.22543e-23	1.58595e-20	20.4941
KCNIP4	-43.1244	12.6458	-13.0355	7.46636e-23	1.87996e-20	20.4225
FHL1	-969.999	302.973	-12.9492	1.11965e-22	2.78676e-20	20.2621
FXYD1	-129.973	45.1333	-12.7979	2.28305e-22	5.61786e-20	19.9781
TMEM100	-155.769	43.1	-12.7563	2.77936e-22	6.76227e-20	19.8992
SLC25A34	-33.0783	17.0724	-12.7328	3.10501e-22	7.47066e-20	19.8547
ABCB11	-33.8889	5.9625	-12.6399	4.81718e-22	1.14628e-19	19.6777
AGPAT9	-127.35	50.7094	-12.6028	5.74356e-22	1.35186e-19	19.6066
UGT2B15	-688.806	141.278	-12.5755	6.53501e-22	1.5216e-19	19.5542
NAP1L2	-42.5211	14.7031	-12.5424	7.64784e-22	1.76177e-19	19.4904
HSD11B2	-943.931	302.981	-12.4778	1.03876e-21	2.36772e-19	19.3657
PPAP2B	-384.399	217.515	-12.4558	1.15326e-21	2.60133e-19	19.323
BMP3	-25.4322	8.12396	-12.4269	1.32307e-21	2.95358e-19	19.2669
PTPN21	-45.072	32.4017	-12.4084	1.44495e-21	3.19275e-19	19.2308
CADM3	-11.9928	6.0151	-12.3858	1.60864e-21	3.51855e-19	19.1868
NR5A2	-101.742	42.3336	-12.3179	2.22258e-21	4.81277e-19	19.054
ADTRP	-514.645	144.87	-12.2074	3.76532e-21	8.03827e-19	18.8362
ACADS	-169.86	85.4396	-12.2062	3.78638e-21	8.03827e-19	18.8339
TMEM37	-142.827	58.1576	-12.1818	4.25447e-21	8.94431e-19	18.7856
ABI3BP	-191.069	59.9396	-12.1263	5.54849e-21	1.15526e-18	18.6752
TP53INP2	-381.672	149.832	-12.0593	7.64403e-21	1.57642e-18	18.5415
PLCD1	-147.584	103.923	-12.0089	9.73325e-21	1.98834e-18	18.4404
URB2	81.4722	76.3802	11.8535	2.05145e-20	4.1516e-18	18.1265
ADH1C	-2113.96	407.547	-11.7762	2.97563e-20	5.96613e-18	17.9689
MFSD12	76.2889	71.5208	11.7695	3.07259e-20	6.10402e-18	17.9552
PHGR1	-86.7478	29.2073	-11.7527	3.33269e-20	6.56056e-18	17.9207
CIPC	-163.134	131.095	-11.7409	3.52616e-20	6.87887e-18	17.8967
RETSAT	-397.792	277.853	-11.6851	4.61471e-20	8.92204e-18	17.782
ANPEP	-554.379	106.281	-11.6365	5.8332e-20	1.11781e-17	17.6818
MEP1B	-67.3944	12.4177	-11.6322	5.95524e-20	1.13118e-17	17.6729
SEMA3E	-37.7344	8.00729	-11.6249	6.16904e-20	1.1616e-17	17.6578
RERGL	-60.72	7.04167	-11.6066	6.73884e-20	1.25795e-17	17.6199
PAQR5	-234.217	103.313	-11.5655	8.21621e-20	1.52063e-17	17.5348
RP11-247L20.4	-139.361	67.949	-11.5587	8.4899e-20	1.55797e-17	17.5207
MAL	-62.6556	23.2437	-11.4487	1.44496e-19	2.62935e-17	17.2913
PDE6A	-35.7811	13.3885	-11.4143	1.7073e-19	3.08083e-17	17.2191
B4GALNT2	-50.5744	14.5365	-11.4071	1.7671e-19	3.16238e-17	17.2041
ATP1A2	-130.61	18.3448	-11.3903	1.91765e-19	3.40367e-17	17.1687
NR3C2	-495.15	188.697	-11.3602	2.21838e-19	3.88199e-17	17.1053
NAAA	-190.243	114.764	-11.3598	2.22299e-19	3.88199e-17	17.1044
FAM107A	-77.8189	34.3365	-11.3411	2.43331e-19	4.21527e-17	17.0651
LRRC19	-597.719	178.705	-11.2704	3.42825e-19	5.89169e-17	16.9156
RP11-506O24.2	-28.7911	15.5417	-11.268	3.46918e-19	5.91509e-17	16.9104
BEST2	-178.194	46.7094	-11.251	3.76651e-19	6.37188e-17	16.8744
VSIG2	-247.343	67.4823	-11.2058	4.68991e-19	7.87251e-17	16.7784
GNG7	-37.7759	27.274	-11.1699	5.58467e-19	9.30234e-17	16.7017
HRH3	15.4297	14.4654	11.1488	6.18802e-19	1.02287e-16	16.6566
BCHE	-201.439	37.251	-11.1201	7.11164e-19	1.16663e-16	16.5953
ADAMTS9-AS2	-18.9111	7.80417	-11.1121	7.39584e-19	1.20413e-16	16.578
AHCYL2	-502.413	205.354	-11.1051	7.65255e-19	1.23663e-16	16.563
ZZEF1	-105.697	77.6476	-11.1027	7.74225e-19	1.24186e-16	16.5578
ADAMDEC1	-3538.16	1224.11	-11.0831	8.51437e-19	1.35157e-16	16.5158
GSN	-187.369	115.681	-11.0822	8.55108e-19	1.35157e-16	16.5139
ZNF408	74.9867	70.3	11.0591	9.56745e-19	1.50126e-16	16.4643
SLC26A3	-3308.42	793.623	-11.0132	1.19624e-18	1.86355e-16	16.3654
ANK3	-157.29	95.8171	-11.0074	1.23049e-18	1.90321e-16	16.3529
TLCD2	-112.349	68.5474	-10.9868	1.36036e-18	2.08916e-16	16.3083
SCAND2P	12.6135	11.8252	10.9646	1.51582e-18	2.31152e-16	16.2602
ORAI1	101.211	94.8854	10.9252	1.8369e-18	2.78156e-16	16.1747
HHIP	-47.9728	18.0547	-10.9144	1.93615e-18	2.91148e-16	16.1513
SLC26A2	-3228.53	838.478	-10.8884	2.19698e-18	3.27239e-16	16.0949
CNNM2	-38.6697	41.9971	-10.8876	2.20638e-18	3.27239e-16	16.093
SLC30A10	-89.5267	11.0521	-10.8823	2.26383e-18	3.33476e-16	16.0815
DISP2	-77.0411	24.624	-10.8512	2.63493e-18	3.85518e-16	16.0136
GLTP	-256.941	269.426	-10.8375	2.81583e-18	4.09222e-16	15.9839
ABCA6	-42.8356	17.0917	-10.831	2.90684e-18	4.19631e-16	15.9697
ANO5	-72.9622	22.1479	-10.7466	4.38895e-18	6.29393e-16	15.7847
SPPL2A	-377.807	388.656	-10.7451	4.42169e-18	6.29917e-16	15.7814
SDPR	-152.623	53.2495	-10.732	4.71386e-18	6.67149e-16	15.7526
HAPLN1	-54.2944	24.5948	-10.7255	4.86625e-18	6.84245e-16	15.7382
FLJ35700	-68.8733	17.2646	-10.6337	7.62124e-18	1.06222e-15	15.5356
NLGN1	-15.3206	5.54531	-10.6328	7.65243e-18	1.06222e-15	15.5338
TBC1D25	51.7311	48.4979	10.6301	7.7539e-18	1.06945e-15	15.5278
AMPD2	118.999	111.561	10.5686	1.04766e-17	1.43582e-15	15.3913
NOVA1	-20.2589	10.7351	-10.548	1.15861e-17	1.5779e-15	15.3455
CPEB3	-26.2719	22.0451	-10.5407	1.20051e-17	1.62474e-15	15.3294
EDN3	-87.1628	27.8599	-10.5326	1.24907e-17	1.67996e-15	15.3113
CEACAM7	-3410.14	893.861	-10.5173	1.34615e-17	1.79935e-15	15.2772
PTN	-55.1664	33.9857	-10.5127	1.37717e-17	1.82952e-15	15.2668
BC010186	42.3889	39.7396	10.4816	1.60395e-17	2.11781e-15	15.1973
ADAM33	-101.746	65.6797	-10.445	1.91799e-17	2.50602e-15	15.1156
CITED2	-214.083	133.086	-10.4447	1.92112e-17	2.50602e-15	15.1148
ZNF536	-26.8496	13.1785	-10.44	1.96559e-17	2.54867e-15	15.1044
TRIM36	-45.9889	22.5229	-10.43	2.06472e-17	2.66128e-15	15.0819
MYOT	-95.4144	17.3656	-10.389	2.5237e-17	3.23363e-15	14.9899
CA12	-850.709	321.377	-10.3698	2.77267e-17	3.53172e-15	14.9467
HLF	-45.3674	17.3292	-10.366	2.82543e-17	3.57789e-15	14.938
PDZD3	-86.8867	24.6771	-10.3578	2.94047e-17	3.70191e-15	14.9197
C1QTNF7	-41.0844	15.625	-10.3548	2.98431e-17	3.73539e-15	14.9129
PTCRA	43.987	41.2378	10.349	3.07005e-17	3.82063e-15	14.8999
DAAM2	-87.3589	49.151	-10.3427	3.16717e-17	3.91897e-15	14.8855
ANKRD36BP2	-119.254	50.2601	-10.3279	3.40404e-17	4.18813e-15	14.8523
PDK4	-360.519	97.3139	-10.3187	3.56168e-17	4.35732e-15	14.8315
LPP	-335.429	321.471	-10.311	3.69936e-17	4.50033e-15	14.814
PDE2A	-60.9789	34.1823	-10.3052	3.80597e-17	4.60416e-15	14.8009
ABCA5	-177.807	113.565	-10.299	3.92369e-17	4.7202e-15	14.7869
LPHN3	-36.0894	15.2453	-10.259	4.77279e-17	5.68132e-15	14.6965
SCGN	-71.9178	18.8271	-10.2589	4.7751e-17	5.68132e-15	14.6963
USP2	-15.8483	6.82969	-10.2354	5.35894e-17	6.34111e-15	14.6429
ANK2	-59.7172	23.6193	-10.2314	5.46521e-17	6.43172e-15	14.6338
AHNAK	-191.976	124.01	-10.229	5.52964e-17	6.47237e-15	14.6284
CNR1	-12.655	6.60677	-10.2206	5.76115e-17	6.70709e-15	14.6094
SLC6A19	-28.7111	10.2	-10.2175	5.85063e-17	6.77484e-15	14.6023
SNRK-AS1	-31.2144	11.9698	-10.1979	6.4418e-17	7.41972e-15	14.5577
TEP1	-113.442	90.3901	-10.173	7.27836e-17	8.33892e-15	14.5011
FAM150B	-88.9622	30.0813	-10.0907	1.09019e-16	1.24247e-14	14.3131
ANGPTL1	-99.3826	22.2844	-10.0743	1.18143e-16	1.33941e-14	14.2756
PDE8A	-166.539	175.183	-10.0529	1.3122e-16	1.47991e-14	14.2266
ZNF174	27.16	34.4514	10.0502	1.32983e-16	1.49203e-14	14.2204
RP3-525N10.2	-11.4733	3.46042	-10.0453	1.36199e-16	1.52024e-14	14.2092
C16orf89	-41.2878	13.1927	-10.0145	1.58467e-16	1.75972e-14	14.1384
TRANK1	-86.0344	78.1927	-10.0122	1.60243e-16	1.77035e-14	14.1332
RAVER2	-92.7061	65.0464	-9.98918	1.79435e-16	1.97233e-14	14.0802
EFR3B	18.4122	17.2615	9.97305	1.94224e-16	2.1241e-14	14.0431
SORCS1	-18.6922	10.4677	-9.95719	2.09959e-16	2.28464e-14	14.0065
E2F4	165.181	154.857	9.95262	2.14729e-16	2.32487e-14	13.996
CASD1	-83.3426	66.883	-9.93322	2.36204e-16	2.54466e-14	13.9512
RMDN2	-65.6882	43.5007	-9.92675	2.43822e-16	2.61373e-14	13.9362
PTPRH	-214.28	98.5625	-9.91859	2.53798e-16	2.70726e-14	13.9174
NAIF1	23.9689	22.4708	9.91477	2.58613e-16	2.7451e-14	13.9085
MIER1	-131.673	143.324	-9.90527	2.70966e-16	2.8622e-14	13.8866
PLEKHH2	-41.7515	22.3358	-9.89989	2.78222e-16	2.92457e-14	13.8741
TUBAL3	-160.604	59.2833	-9.87591	3.1302e-16	3.27446e-14	13.8186
ABCG2	-226.79	47.9677	-9.85638	3.44546e-16	3.58693e-14	13.7733
KIAA1109	-67.3917	82.2917	-9.85436	3.47981e-16	3.60535e-14	13.7687
CMBL	-600.213	537.278	-9.83218	3.8805e-16	4.00135e-14	13.7172
XAGE-4	44.4433	41.6656	9.83084	3.9061e-16	4.00866e-14	13.7141
BTNL3	-156.813	84.3542	-9.82653	3.98981e-16	4.07525e-14	13.7041
C1orf115	-169.033	85.1729	-9.79929	4.56135e-16	4.63716e-14	13.6407
SRPX	-525.402	175.535	-9.7576	5.5986e-16	5.66505e-14	13.5436
ABCA9	-15.8041	9.23368	-9.75027	5.8039e-16	5.84547e-14	13.5265
FOXF2	-194.068	91.8115	-9.73503	6.25561e-16	6.27124e-14	13.4909
CRYBG3	-182.674	182.893	-9.72426	6.59556e-16	6.58158e-14	13.4658
P2RY14	-275.474	138.626	-9.71241	6.99114e-16	6.94432e-14	13.4381
NCAM1	-21.3341	12.7302	-9.69189	7.7331e-16	7.64623e-14	13.3901
CCDC69	-113.501	54.2844	-9.66119	8.99325e-16	8.85181e-14	13.3182
MPND	-139.287	118.902	-9.65697	9.18158e-16	8.99629e-14	13.3083
ASB2	-66.2483	28.6672	-9.65328	9.34977e-16	9.11981e-14	13.2997
PLCD4	-19.9311	9.03125	-9.6449	9.74313e-16	9.46089e-14	13.28
RP11-567C2.1	-32.6722	11.2865	-9.6431	9.82956e-16	9.5022e-14	13.2758
NCAPH2	21.8838	29.7794	9.62666	1.06571e-15	1.02564e-13	13.2372
MYO1A	-297.542	160.004	-9.62475	1.07577e-15	1.03074e-13	13.2327
ZNF619	29.5111	27.6667	9.60688	1.17454e-15	1.12042e-13	13.1907
TMEM110	33.8061	42.9182	9.59933	1.21896e-15	1.15769e-13	13.173
PAQR4	100.103	93.8469	9.57702	1.36025e-15	1.28624e-13	13.1205
PRR29	26.6667	25	9.57107	1.40069e-15	1.31872e-13	13.1065
ADCY6	-140.828	146.407	-9.56209	1.46388e-15	1.37225e-13	13.0853
LPAR1	-116.341	76.0743	-9.51062	1.88542e-15	1.75669e-13	12.9639
C11orf86	-54.1	22.6479	-9.5101	1.89023e-15	1.75669e-13	12.9626
FUCA1	-624.624	438.423	-9.50658	1.92329e-15	1.77978e-13	12.9543
TMEM35	-87.47	27.8469	-9.50023	1.98425e-15	1.82838e-13	12.9393
BMP5	-67.8156	28.7396	-9.4905	2.0815e-15	1.90986e-13	12.9163
SLC22A7	9.508	8.91375	9.46045	2.41282e-15	2.20331e-13	12.8452
ATP6V0D2	-41.9144	21.9274	-9.45971	2.42167e-15	2.20331e-13	12.8434
TCF21	-88.2844	42.7583	-9.45477	2.48117e-15	2.248e-13	12.8317
ASAP3	-59.0028	34.7932	-9.44791	2.5663e-15	2.31545e-13	12.8155
ZSWIM6	-280.824	337.944	-9.42528	2.86834e-15	2.57722e-13	12.7618
AOC1	-1446.74	703.48	-9.4177	2.9772e-15	2.66398e-13	12.7438
C1orf167	23.47	22.0031	9.40716	3.13561e-15	2.79418e-13	12.7188
C7orf31	-57.2967	39.2177	-9.40505	3.16817e-15	2.81162e-13	12.7138
LCE1E	31.335	29.3766	9.36085	3.93717e-15	3.47982e-13	12.6087
DYNLL1-AS1	48.2533	45.2375	9.35315	4.08897e-15	3.59929e-13	12.5904
SYNPO2	-615.705	172.801	-9.32955	4.59207e-15	4.02578e-13	12.5342
NNAT	-39.88	22.6958	-9.32461	4.70486e-15	4.10803e-13	12.5224
C17orf82	34.9044	32.7229	9.31976	4.81848e-15	4.19034e-13	12.5108
KLK1	-392.36	155.579	-9.31812	4.85746e-15	4.20734e-13	12.5069
CDH19	-60.6393	15.6674	-9.31499	4.9328e-15	4.25557e-13	12.4994
CBX7	-143.082	121.06	-9.31037	5.04603e-15	4.33598e-13	12.4884
PEG3	-46.8644	20.5146	-9.30613	5.15227e-15	4.40978e-13	12.4783
TTLL6	-69.6556	17.3146	-9.29447	5.45615e-15	4.65147e-13	12.4505
STIM1	-29.9017	33.0172	-9.29206	5.52123e-15	4.6885e-13	12.4447
FMO4	-78.0933	57.7708	-9.2839	5.74726e-15	4.86137e-13	12.4252
NR1H4	-93.9155	21.2819	-9.27814	5.91219e-15	4.98142e-13	12.4115
TMEM131	-206.995	241.417	-9.2671	6.24187e-15	5.23881e-13	12.3851
ENDOD1	-150.079	136.576	-9.26287	6.3728e-15	5.32806e-13	12.375
TANGO6	68.0433	63.7906	9.25996	6.46457e-15	5.38399e-13	12.368
MALL	-920.483	466.564	-9.25747	6.54444e-15	5.42963e-13	12.362
ARHGAP44	-145.225	67.1099	-9.24463	6.97051e-15	5.76105e-13	12.3313
NFASC	-26.7308	16.4523	-9.22034	7.85428e-15	6.46679e-13	12.2731
CADM2	-9.87267	5.85438	-9.21857	7.92279e-15	6.49849e-13	12.2689
DPF3	-15.2514	11.4393	-9.2087	8.31678e-15	6.79591e-13	12.2452
SAMD14	11.826	11.0869	9.20365	8.5258e-15	6.94052e-13	12.2331
ACAN	31.3589	29.399	9.2022	8.58653e-15	6.96377e-13	12.2297
SPINK2	-39.44	10.125	-9.19924	8.71243e-15	7.03952e-13	12.2226
TNFRSF17	-281.036	91.9625	-9.19055	9.09264e-15	7.31941e-13	12.2017
LMNTD2	28.7078	26.9135	9.16581	1.02675e-14	8.23452e-13	12.1423
GBA2	-85.3983	94.3391	-9.16238	1.0442e-14	8.34355e-13	12.1341
PTCHD1	-27.4289	8.86042	-9.13852	1.17408e-14	9.34688e-13	12.0767
SLC22A25	23.3883	21.9266	9.13382	1.20148e-14	9.52994e-13	12.0654
TMCC3	-153.959	103.305	-9.12759	1.23886e-14	9.79059e-13	12.0504
NIT1	-91.555	142.876	-9.12386	1.26171e-14	9.93496e-13	12.0415
RP11-348N5.7	-23.7222	11.5104	-9.10909	1.35666e-14	1.06439e-12	12.0059
SLC2A13	-59.388	52.6304	-9.10739	1.36803e-14	1.06944e-12	12.0018
GFRA1	-24.5659	10.3306	-9.10487	1.3851e-14	1.07888e-12	11.9957
CPA4	17.2067	16.1313	9.09695	1.44004e-14	1.11766e-12	11.9766
ETFDH	-151.877	111.182	-9.08341	1.53905e-14	1.19024e-12	11.944
NEGR1	-66.0956	29.2229	-9.08001	1.56493e-14	1.20594e-12	11.9358
LDHD	-46.3278	13.151	-9.07154	1.63145e-14	1.25275e-12	11.9154
CD177	-1085.12	138.465	-9.06454	1.68849e-14	1.29197e-12	11.8985
AC018755.16	58.6911	55.0229	9.063	1.70128e-14	1.29717e-12	11.8948
PLAC9	-32.0978	11.3167	-9.02225	2.07812e-14	1.57365e-12	11.7963
LYVE1	-186.307	51.1786	-9.02222	2.07843e-14	1.57365e-12	11.7963
CCR10	-33.4933	17.0167	-9.01952	2.10615e-14	1.58714e-12	11.7897
ADHFE1	-40.0133	27.0375	-9.01906	2.11091e-14	1.58714e-12	11.7886
WDR78	-29.4609	18.0704	-9.01745	2.1277e-14	1.59423e-12	11.7847
SLC16A9	-236.741	77.5219	-9.01363	2.168e-14	1.61882e-12	11.7755
AK025288	-283.608	200.751	-9.00951	2.21229e-14	1.64621e-12	11.7655
ICOSLG	22.4709	21.0665	8.99431	2.38364e-14	1.76765e-12	11.7287
TNFRSF13B	-34.1022	25.0625	-8.96731	2.72137e-14	2.01122e-12	11.6633
ZNF790-AS1	-18.305	12.4807	-8.96321	2.77678e-14	2.04519e-12	11.6534
CLDN8	-274.288	40.3219	-8.96251	2.78627e-14	2.04522e-12	11.6517
DMXL1	-124.294	144.841	-8.94996	2.96328e-14	2.1678e-12	11.6213
C7	-263.913	59.8151	-8.93604	3.17272e-14	2.3132e-12	11.5875
MAPKBP1	33.2889	31.2083	8.92322	3.37876e-14	2.45057e-12	11.5564
SYNM	-1129.04	214.841	-8.92292	3.38377e-14	2.45057e-12	11.5557
CHRNA2	26.5644	24.9042	8.91962	3.439e-14	2.48227e-12	11.5476
NPTX1	-83.9267	19.8521	-8.91054	3.59555e-14	2.58665e-12	11.5256
ZNF668	22.7689	21.3458	8.8923	3.93209e-14	2.81938e-12	11.4813
SORBS1	-229.53	131.676	-8.89064	3.96427e-14	2.83308e-12	11.4772
FNDC5	11.6415	10.9139	8.88048	4.16678e-14	2.96801e-12	11.4525
ARL14	-427.063	197.628	-8.85765	4.66042e-14	3.30874e-12	11.397
FRS3	33.5656	31.4677	8.85356	4.75493e-14	3.36481e-12	11.387
MMP28	-74.9738	34.2554	-8.82836	5.38034e-14	3.79498e-12	11.3256
EXTL3	31.5872	29.613	8.82657	5.42759e-14	3.81588e-12	11.3213
MFSD7	14.5261	13.6182	8.8071	5.97139e-14	4.18461e-12	11.2738
SPTBN4	10.0536	9.42521	8.77715	6.91541e-14	4.83052e-12	11.2007
RAB3IL1	47.4289	44.4646	8.76516	7.33379e-14	5.1063e-12	11.1714
VAMP2	-63.8415	58.1097	-8.75635	7.6575e-14	5.31304e-12	11.1498
PP7080	-1106.72	258.449	-8.75521	7.7002e-14	5.31304e-12	11.1471
ZNF609	34.3263	32.1809	8.75479	7.71608e-14	5.31304e-12	11.146
ACADVL	-944.498	787.133	-8.75445	7.72886e-14	5.31304e-12	11.1452
RNF112	-24.1711	10.0062	-8.75118	7.8538e-14	5.38184e-12	11.1372
STAB1	-114.085	84.8034	-8.72981	8.72055e-14	5.95693e-12	11.0849
ISOC2	130.172	122.036	8.71043	9.5889e-14	6.5295e-12	11.0375
HSPB6	-54.8056	21.5948	-8.70663	9.76915e-14	6.63139e-12	11.0282
LILRB5	-46.3244	24.5042	-8.70241	9.97325e-14	6.74878e-12	11.0179
SARS2	78.6267	73.7125	8.69791	1.01952e-13	6.8775e-12	11.0068
CCBE1	-52.7978	14.591	-8.68883	1.06586e-13	7.16775e-12	10.9846
LDB3	-23.9916	8.40458	-8.67546	1.13798e-13	7.62907e-12	10.9518
HECTD3	-187.444	168.804	-8.67367	1.148e-13	7.67246e-12	10.9474
HSD17B2	-654.46	195.777	-8.6691	1.17399e-13	7.822e-12	10.9362
LOC100507073	-58.4656	17.0885	-8.6663	1.19019e-13	7.90566e-12	10.9293
CACNB2	-48.0074	22.3014	-8.66285	1.21042e-13	8.01545e-12	10.9209
CORO2B	-19.2178	7.23333	-8.60319	1.6208e-13	1.07003e-11	10.7744
XXbac-B476C20.9	-30.7867	15.3708	-8.60057	1.64174e-13	1.08056e-11	10.7679
KIF3C	49.1589	46.0865	8.59127	1.71816e-13	1.12742e-11	10.745
RHOD	141.919	133.049	8.5901	1.72797e-13	1.13043e-11	10.7422
ACACB	-40.833	45.0497	-8.58853	1.74128e-13	1.13571e-11	10.7383
TMEM54	-985.504	698.89	-8.58001	1.81545e-13	1.18053e-11	10.7173
KRT20	-3268.54	1433.99	-8.56265	1.97625e-13	1.28125e-11	10.6746
PLCD3	-78.6139	47.2911	-8.55778	2.02388e-13	1.30821e-11	10.6626
ABI3	55.0244	51.5854	8.54538	2.15038e-13	1.38584e-11	10.6321
PBLD	-442.163	184.08	-8.54126	2.19409e-13	1.40982e-11	10.6219
TTC22	-93.2736	60.2893	-8.53994	2.2083e-13	1.41475e-11	10.6187
ADAMTS1	-397.012	174.159	-8.53562	2.25548e-13	1.44071e-11	10.608
NXPE1	-330.338	121.258	-8.51683	2.47233e-13	1.57459e-11	10.5617
ITM2C	-1581.27	952.177	-8.50488	2.62108e-13	1.66442e-11	10.5322
SUN5	14.6614	13.7451	8.5027	2.64917e-13	1.67734e-11	10.5268
BMX	-52.3022	15.9833	-8.49797	2.71102e-13	1.7115e-11	10.5152
NKPD1	28.4156	26.6396	8.48906	2.83163e-13	1.78244e-11	10.4932
LOC101927122	16.9406	15.8818	8.48547	2.88171e-13	1.80871e-11	10.4843
GPD1L	-564.911	438.579	-8.4839	2.90396e-13	1.81741e-11	10.4805
GRAMD3	-148.034	146.601	-8.46654	3.16082e-13	1.97246e-11	10.4376
HSD3B2	-54.1511	10.1417	-8.45271	3.38173e-13	2.10425e-11	10.4034
NUDT18	37.8878	35.5198	8.44862	3.44987e-13	2.13914e-11	10.3933
NDOR1	17.5108	16.4164	8.44817	3.45755e-13	2.13914e-11	10.3922
EPHA8	14.0472	13.1693	8.42761	3.82265e-13	2.35828e-11	10.3413
DHX37	39.2378	36.7854	8.42649	3.84355e-13	2.36444e-11	10.3386
SULT1A2	-273.367	218.785	-8.42078	3.95213e-13	2.42435e-11	10.3245
PLXNA2	-54.0785	58.8514	-8.41299	4.10522e-13	2.51114e-11	10.3052
PYGM	-35.2878	12.4177	-8.4005	4.36318e-13	2.66141e-11	10.2743
CCDC64	37.0689	34.7521	8.39692	4.44009e-13	2.70072e-11	10.2654
GPR6	17.9939	16.8693	8.39289	4.52824e-13	2.74498e-11	10.2554
CHAD	-13	3.64583	-8.39244	4.5382e-13	2.74498e-11	10.2543
RNF150	-49.4828	23.7557	-8.38753	4.64832e-13	2.80375e-11	10.2421
AKAP9	-194.451	219.902	-8.38516	4.70235e-13	2.8261e-11	10.2363
GDPD3	-174.038	83.9062	-8.38476	4.71147e-13	2.8261e-11	10.2353
LPCAT4	-70.6482	59.294	-8.38329	4.74544e-13	2.83861e-11	10.2316
SMTN	-294.544	136.782	-8.37723	4.88784e-13	2.91574e-11	10.2166
SLC25A20	-174.089	168.808	-8.3695	5.07553e-13	3.01938e-11	10.1975
IL11RA	-38.3756	47.0896	-8.3624	5.25436e-13	3.1172e-11	10.1799
HHLA2	-84.57	32.4406	-8.35281	5.50587e-13	3.25749e-11	10.1561
CNNM4	-158.656	102.827	-8.34817	5.63194e-13	3.323e-11	10.1446
IRF4	-33.857	20.4646	-8.3325	6.07909e-13	3.57708e-11	10.1057
FBXO10	10.7508	10.0789	8.33189	6.09711e-13	3.57797e-11	10.1042
VIPR1	-274.031	154.963	-8.31768	6.53439e-13	3.82421e-11	10.0689
TSPAN1	-2625.66	1324.56	-8.30993	6.78568e-13	3.96057e-11	10.0497
HYPK	36.02	33.7687	8.30841	6.8364e-13	3.97945e-11	10.0459
LOC283588	-34.6778	25.0229	-8.29981	7.12894e-13	4.13861e-11	10.0246
RP11-45M22.5	24.0422	22.5396	8.27096	8.20419e-13	4.7501e-11	9.95289
MTM1	-94.8311	77.9708	-8.26817	8.31643e-13	4.79603e-11	9.94595
ATP8B1	-815.034	760.464	-8.2676	8.3396e-13	4.79603e-11	9.94453
SLC22A5	-93.1817	89.4005	-8.26735	8.34997e-13	4.79603e-11	9.94389
PDZRN4	-108.152	24.9906	-8.26193	8.57306e-13	4.91066e-11	9.93043
SSBP2	-47.4739	33.4543	-8.26141	8.5949e-13	4.91066e-11	9.92913
LOC100507311	-20.2578	12.3417	-8.25425	8.89947e-13	5.0713e-11	9.91134
FGD4	-96.2522	93.5691	-8.24729	9.20645e-13	5.23245e-11	9.89402
TMEM220	-136.848	69.0719	-8.23545	9.75246e-13	5.52827e-11	9.86456
SEZ6L	8.57722	8.04115	8.2227	1.03769e-12	5.86687e-11	9.83282
SH2B1	-46.9061	71.2839	-8.21656	1.06915e-12	6.02903e-11	9.81753
CNTFR	33.7822	31.6708	8.20721	1.1189e-12	6.29315e-11	9.79425
SSSCA1	147.356	138.146	8.20281	1.14311e-12	6.41268e-11	9.78329
PPP1R14A	-190.969	66.9167	-8.1743	1.31307e-12	7.3471e-11	9.71226
NFKBIE	117.111	109.792	8.17006	1.34042e-12	7.48079e-11	9.70169
SPRR4	52.0444	48.7917	8.16815	1.35292e-12	7.53115e-11	9.69693
BCAS1	-206.806	80.8698	-8.16656	1.36344e-12	7.57025e-11	9.69295
ZBTB16	-92.0533	29.5833	-8.16092	1.40131e-12	7.76058e-11	9.6789
MFAP4	-319.833	147.273	-8.15446	1.44604e-12	7.98791e-11	9.66278
CLMN	-113.591	82.4628	-8.15153	1.46674e-12	8.08164e-11	9.65548
PRKG2	-29.9878	18.7031	-8.14907	1.48441e-12	8.15824e-11	9.64933
ATP2B4	-217.906	133.119	-8.14288	1.52968e-12	8.38577e-11	9.63391
GAB1	-65.0122	70.5701	-8.117	1.73461e-12	9.48519e-11	9.56931
VILL	-225.001	167.828	-8.11642	1.73953e-12	9.4881e-11	9.56786
RYR3	-19.8878	8.97188	-8.11537	1.74841e-12	9.5126e-11	9.56524
ADAMTS13	19.7067	18.475	8.10819	1.81045e-12	9.80384e-11	9.54731
HMGCS2	-1293.5	404.006	-8.10813	1.811e-12	9.80384e-11	9.54715
SNX22	17.0981	16.0295	8.1074	1.81745e-12	9.81421e-11	9.54532
MAGI2-IT1	-11.9467	4.73333	-8.10596	1.83018e-12	9.85839e-11	9.54173
NARFL	58.2889	54.6458	8.10079	1.87664e-12	1.00836e-10	9.52883
ADAMTSL3	-34.8767	17.1365	-8.09981	1.88562e-12	1.01026e-10	9.52638
HIST1H2AJ	54.9289	51.4958	8.09939	1.88951e-12	1.01026e-10	9.52532
CDKN2B-AS1	-13.8078	2.55521	-8.09818	1.90058e-12	1.01367e-10	9.52231
TVP23C	37.3356	35.0021	8.09338	1.94546e-12	1.03506e-10	9.5103
FLJ30064	24.45	22.9219	8.07724	2.1039e-12	1.11661e-10	9.46999
GFRA3	-16.8139	10.1536	-8.07362	2.14118e-12	1.13362e-10	9.46095
BTBD9	18.2925	26.4867	8.07048	2.17407e-12	1.14823e-10	9.45309
KLC2	84.8244	79.5229	8.06874	2.19256e-12	1.15517e-10	9.44873
RCAN2	-216.767	133.865	-8.06034	2.28375e-12	1.2003e-10	9.42773
CASC7	18.7822	17.6083	8.05091	2.39067e-12	1.25345e-10	9.40414
GPX3	-834.843	323.418	-8.04952	2.40682e-12	1.25887e-10	9.40067
MROH7	-40.9722	15.9885	-8.04534	2.45608e-12	1.28154e-10	9.39022
LMOD1	-270.186	72.0344	-8.01507	2.84437e-12	1.48058e-10	9.31446
MPZ	-22.4622	12.0583	-8.01405	2.85843e-12	1.48433e-10	9.31192
APOBR	-92.5867	51.85	-8.01134	2.89623e-12	1.50036e-10	9.30513
RP11-215E13.2	-17.4467	15.0437	-8.00052	3.0521e-12	1.57733e-10	9.27805
RBPMS2	-89.26	20.4021	-7.99712	3.10283e-12	1.59973e-10	9.26953
NOS1	6.23407	5.84444	7.99562	3.12543e-12	1.60755e-10	9.26577
CNR2	20.9856	19.674	7.99104	3.19564e-12	1.63977e-10	9.25429
MAP3K10	4.11222	3.85521	7.98609	3.2731e-12	1.67555e-10	9.2419
RP11-338I21.1	13.1022	12.2833	7.98435	3.30075e-12	1.68572e-10	9.23755
LGALS4	-4146.69	3169.97	-7.97998	3.3714e-12	1.71775e-10	9.2266
CYB5RL	13.9775	13.1039	7.97145	3.51355e-12	1.78597e-10	9.20523
TUT1	25.1256	23.5552	7.97011	3.53649e-12	1.79342e-10	9.20186
RGS9	-13.9144	5.28854	-7.96697	3.59073e-12	1.81667e-10	9.19398
PRSS12	-71.035	43.0714	-7.9664	3.60065e-12	1.81745e-10	9.19256
CPM	-77.6322	44.1087	-7.96496	3.62578e-12	1.82415e-10	9.18896
PLAC8	-2585.8	1200.03	-7.96468	3.63079e-12	1.82415e-10	9.18824
CCL23	-20.1544	6.21354	-7.9614	3.68883e-12	1.84903e-10	9.18003
PPARGC1A	-52.9478	28.8365	-7.9597	3.71925e-12	1.85997e-10	9.17578
C21orf119	53.9244	50.5542	7.958	3.75008e-12	1.87107e-10	9.1715
GPM6B	-99.8217	37.6964	-7.95728	3.76313e-12	1.87326e-10	9.16971
CDH24	19.3761	18.1651	7.92963	4.30188e-12	2.13653e-10	9.10038
PET112	65.2478	61.1698	7.9269	4.35915e-12	2.15918e-10	9.09352
SERPINB8	52.0678	48.8135	7.92651	4.36742e-12	2.15918e-10	9.09254
MYH11	-787.973	231.532	-7.92413	4.41792e-12	2.17761e-10	9.08658
MYO9A	-65.9859	80.9826	-7.92381	4.42481e-12	2.17761e-10	9.08577
GCG	-616.093	83.6792	-7.92185	4.46697e-12	2.19085e-10	9.08085
PDE7B	-27.4259	20.3882	-7.92161	4.4721e-12	2.19085e-10	9.08025
CMAHP	-76.4769	44.132	-7.92115	4.48207e-12	2.19085e-10	9.0791
RP11-121C2.2	48.1456	45.1365	7.9128	4.66672e-12	2.27597e-10	9.05816
IFNL1	14.8878	13.9573	7.90543	4.83602e-12	2.35324e-10	9.03966
LOC100507564	16.9933	15.9313	7.90197	4.91779e-12	2.38766e-10	9.03096
LINC01082	-59.3878	27.824	-7.89575	5.06773e-12	2.45496e-10	9.01537
AGTR1	-63.0517	22.0141	-7.89492	5.08817e-12	2.45936e-10	9.01328
ZFHX2	18.1928	17.0557	7.88942	5.22533e-12	2.52003e-10	8.99946
ATXN7	-82.0711	132.769	-7.88736	5.27756e-12	2.53956e-10	8.9943
ARPIN	-65.8422	74.5507	-7.88594	5.31401e-12	2.55143e-10	8.99072
GFRA2	-12.32	8.4	-7.87598	5.57602e-12	2.67131e-10	8.96571
ETHE1	-1280.02	1050.86	-7.87003	5.7385e-12	2.74308e-10	8.95078
PKHD1L1	-21.69	8.51562	-7.86205	5.96429e-12	2.84473e-10	8.93072
NHLRC4	45.4244	42.5854	7.85846	6.06866e-12	2.88815e-10	8.9217
SLC22A18AS	-104.992	82.2031	-7.85629	6.13242e-12	2.91209e-10	8.91626
C5orf66-AS1	-15.7289	4.55417	-7.84618	6.43935e-12	3.05115e-10	8.89085
LOC101929406	25.2667	23.6875	7.84217	6.5652e-12	3.10399e-10	8.88078
BBIP1	-107.723	160.826	-7.84116	6.5974e-12	3.11242e-10	8.87823
KAT2B	-158.172	144.097	-7.83952	6.64979e-12	3.13032e-10	8.87411
RPLP2	21.74	20.3813	7.83045	6.94749e-12	3.26336e-10	8.85131
LRRFIP2	-50.2549	65.726	-7.82385	7.1724e-12	3.36171e-10	8.83472
C22orf24	21.4778	20.1354	7.82316	7.19637e-12	3.36566e-10	8.83298
AC010524.4	17.9444	16.8229	7.82223	7.22875e-12	3.37352e-10	8.83064
EIF1B-AS1	14.8648	13.9358	7.81717	7.40735e-12	3.44944e-10	8.81793
CCDC157	11.9996	11.2497	7.81442	7.50633e-12	3.48803e-10	8.81101
SCUBE2	-96.6522	45.1885	-7.80172	7.98058e-12	3.69461e-10	8.77907
LOC729683	14.1756	13.2896	7.8016	7.98503e-12	3.69461e-10	8.77878
PORCN	39.5378	37.0667	7.80079	8.01624e-12	3.70115e-10	8.77675
OAF	-100.793	89.9401	-7.79697	8.16557e-12	3.76207e-10	8.76712
ANKRD52	74.3133	69.6688	7.79607	8.2012e-12	3.77046e-10	8.76485
FAM63A	-106.777	133.871	-7.79364	8.29767e-12	3.80673e-10	8.75876
MEF2C	-103.597	93.8003	-7.79313	8.31817e-12	3.80807e-10	8.75747
TRMT44	16.3619	18.7448	7.7815	8.79784e-12	4.01917e-10	8.72822
TMEM239	13.1961	12.3714	7.77193	9.21319e-12	4.20005e-10	8.70414
LRRN2	-15.2828	6.2974	-7.76343	9.5989e-12	4.36669e-10	8.68272
HAND2-AS1	-59.0383	11.6432	-7.75871	9.81963e-12	4.45774e-10	8.67085
KRT12	-23.0067	8.29792	-7.75278	1.0104e-11	4.57692e-10	8.65593
SETBP1	-108.583	68.6115	-7.75236	1.01244e-11	4.57692e-10	8.65488
CMA1	-23.7078	11.874	-7.74517	1.04816e-11	4.7285e-10	8.63676
LOC344887	-43.0989	28.0115	-7.74223	1.06307e-11	4.78582e-10	8.62937
GPM6A	-82.0989	17.7212	-7.7389	1.08028e-11	4.85319e-10	8.62098
GPR15	-44.8478	21.9552	-7.73313	1.11072e-11	4.9796e-10	8.60645
RP11-214K3.19	44.62	41.8312	7.73187	1.11748e-11	4.99958e-10	8.60327
SFTPC	6.52133	6.11375	7.73068	1.12388e-11	5.01784e-10	8.60029
RAB39A	15.3867	14.425	7.72538	1.15294e-11	5.137e-10	8.58693
ASMTL-AS1	12.6838	11.891	7.72127	1.17598e-11	5.22085e-10	8.57658
PGM5	-155.109	41.0184	-7.72117	1.17659e-11	5.22085e-10	8.57631
SULT1A1	-393.461	301.375	-7.71704	1.20017e-11	5.31462e-10	8.56593
GPRASP1	-96.4322	59.9781	-7.71116	1.23462e-11	5.45601e-10	8.55111
B9D2	31.2678	29.3135	7.69791	1.31593e-11	5.8035e-10	8.51771
FILIP1	-45.8822	22.7604	-7.69628	1.3263e-11	5.83734e-10	8.5136
LOC102723661	16.4844	15.4542	7.69153	1.35695e-11	5.96011e-10	8.50164
S100A7A	12.3656	11.5927	7.68848	1.377e-11	6.03594e-10	8.49395
TACR2	-77.6867	17.5354	-7.68516	1.39915e-11	6.12064e-10	8.48559
WNT2B	-46.8025	33.8393	-7.6791	1.44058e-11	6.28721e-10	8.47029
HAB1	18.3219	17.1767	7.67874	1.44303e-11	6.28721e-10	8.4694
CPTP	-75.7456	69.4052	-7.67627	1.46027e-11	6.34955e-10	8.46318
MAPT-AS1	11.443	10.7278	7.67561	1.46491e-11	6.35696e-10	8.46151
P2RY1	-24.2167	15.9969	-7.67465	1.47172e-11	6.37372e-10	8.45908
ST3GAL3	14.6451	18.9702	7.66857	1.5154e-11	6.54979e-10	8.44375
PVRL1	23.6775	22.1977	7.6629	1.55724e-11	6.71724e-10	8.42946
OPTC	23.88	22.3875	7.6617	1.56628e-11	6.74279e-10	8.42642
SLC41A2	-77.84	72.0472	-7.65852	1.59035e-11	6.83281e-10	8.41842
FAM135B	8.84296	10.8569	7.65764	1.59713e-11	6.8349e-10	8.41619
SEC14L2	10.863	10.184	7.65764	1.59715e-11	6.8349e-10	8.41618
SLC35D1	-181.907	183.329	-7.65188	1.64198e-11	7.01289e-10	8.40166
LINC00597	-64.3244	50.9292	-7.64767	1.67547e-11	7.14185e-10	8.39106
SVIL	-248.125	173.672	-7.64492	1.69776e-11	7.22263e-10	8.38412
LOC149373	21.6111	20.2604	7.64101	1.72996e-11	7.33839e-10	8.37426
SLC12A4	14.1978	13.3104	7.6408	1.73174e-11	7.33839e-10	8.37372
PAX2	13.935	13.0641	7.6384	1.75182e-11	7.40895e-10	8.36767
PCOLCE-AS1	34.7589	32.5865	7.6366	1.76705e-11	7.45881e-10	8.36312
ORAOV1	18.5539	17.3943	7.63545	1.77679e-11	7.48535e-10	8.36023
NPY2R	-8.38667	5.27639	-7.63251	1.80207e-11	7.57709e-10	8.35281
GABBR2	9.58806	8.9888	7.63054	1.81918e-11	7.63419e-10	8.34785
TMEM132A	27.7294	25.9964	7.6215	1.89992e-11	7.95763e-10	8.32503
BRINP3	-53.8611	10.2385	-7.60907	2.01678e-11	8.43077e-10	8.29365
SEMA7A	20.9111	19.6042	7.60757	2.03131e-11	8.46279e-10	8.28988
NBEAL1	-57.8611	68.3552	-7.60747	2.03226e-11	8.46279e-10	8.28964
TTLL11	11.8641	19.7115	7.60681	2.03872e-11	8.47343e-10	8.28796
MOGAT2	-97.2628	46.9661	-7.60523	2.05425e-11	8.52159e-10	8.28398
ZDHHC24	42.8126	44.6868	7.60369	2.06947e-11	8.56831e-10	8.28009
CCNJL	-32.1489	20.9771	-7.60058	2.10063e-11	8.67719e-10	8.27223
ZNF205	21.2133	19.8875	7.60027	2.10378e-11	8.67719e-10	8.27145
SEMA6A	-121.12	56.3271	-7.59797	2.12709e-11	8.75667e-10	8.26565
TTLL10	8.88741	8.33194	7.59515	2.1561e-11	8.85924e-10	8.25852
COL22A1	15.3437	14.3847	7.59097	2.19972e-11	9.02135e-10	8.24798
CCDC40	8.368	10.875	7.58369	2.27795e-11	9.32453e-10	8.22959
UGT2A3	-388.258	106.058	-7.56791	2.45694e-11	1.00382e-09	8.18977
ZFYVE9	29.82	37.6229	7.56733	2.4638e-11	1.00473e-09	8.1883
METTL2B	35.9344	33.6885	7.56338	2.51093e-11	1.02203e-09	8.17831
ACKR2	9.03333	8.46875	7.56209	2.52657e-11	1.02646e-09	8.17505
BD495725	-42.2789	29.4802	-7.55211	2.65034e-11	1.07473e-09	8.14984
ZNF250	26.8244	33.1063	7.53761	2.84094e-11	1.14986e-09	8.11323
MCOLN2	-152.724	74.7964	-7.53301	2.9042e-11	1.17327e-09	8.10161
JAM2	-82.1772	48.4672	-7.52958	2.95235e-11	1.1905e-09	8.09294
ASPRV1	30.9489	29.0146	7.52679	2.99202e-11	1.20426e-09	8.08589
PDE9A	-102.557	49.1026	-7.5263	2.99916e-11	1.20489e-09	8.08464
CTSG	-61.5778	25.6375	-7.5229	3.04833e-11	1.22238e-09	8.07606
GUCA1A	11.3978	10.6854	7.52153	3.06839e-11	1.22815e-09	8.0726
HSF2BP	19.9911	18.7417	7.51314	3.19419e-11	1.27614e-09	8.05139
CACNG8	10.5	9.84375	7.51027	3.2383e-11	1.29138e-09	8.04415
PTCHD2	19.2656	18.0615	7.50925	3.2541e-11	1.29522e-09	8.04157
PPP1R12B	-86.8522	53.1302	-7.50888	3.25987e-11	1.29522e-09	8.04064
C5orf45	47.5289	44.5583	7.49326	3.51288e-11	1.39319e-09	8.00116
KLF4	-1563.88	906.081	-7.48876	3.58946e-11	1.42095e-09	7.98976
TRMT61A	38.7944	50.6031	7.48765	3.60846e-11	1.42587e-09	7.98697
TNS1	-259.571	129.306	-7.48366	3.67806e-11	1.45072e-09	7.97687
PSD	-19.3	8.57292	-7.47923	3.75684e-11	1.4791e-09	7.96567
SERPINB13	4.5063	4.22465	7.4781	3.77714e-11	1.48439e-09	7.96282
ZNF473	43.525	58.8464	7.47388	3.85406e-11	1.51188e-09	7.95216
LOC400756	-19.7956	18.5083	-7.47277	3.87457e-11	1.51718e-09	7.94935
MRGPRG-AS1	19.4144	18.201	7.47195	3.88986e-11	1.51959e-09	7.94727
KIAA1467	19.8933	18.65	7.47169	3.89477e-11	1.51959e-09	7.9466
ZNF524	35.6544	33.426	7.46794	3.96505e-11	1.54423e-09	7.93714
KLK4	16.7576	15.7102	7.46702	3.9827e-11	1.54832e-09	7.9348
MBNL1-AS1	-86.2922	55.4094	-7.46307	4.05855e-11	1.57356e-09	7.92482
LINC00452	19.5067	18.2875	7.46288	4.06217e-11	1.57356e-09	7.92434
C9orf117	14.5174	13.6101	7.46023	4.11396e-11	1.59078e-09	7.91764
LOC100130938	16.0833	15.0781	7.45079	4.30377e-11	1.66121e-09	7.89377
TTC26	25.2458	31.9346	7.44955	4.32933e-11	1.6681e-09	7.89063
FSIP2	-14.2056	6.13229	-7.44478	4.42925e-11	1.70357e-09	7.87856
LOC100505918	26.2589	24.6177	7.4391	4.55092e-11	1.74726e-09	7.8642
ARMC4	11.3739	10.663	7.43724	4.59151e-11	1.75973e-09	7.8595
2021-09-04	13.7137	12.8566	7.43373	4.66923e-11	1.78635e-09	7.85061
SOX15	21.195	19.8703	7.43283	4.68923e-11	1.78774e-09	7.84835
PRPH	-65.7544	24.6885	-7.43283	4.68938e-11	1.78774e-09	7.84833
KCNB1	-12.3667	11.0521	-7.42592	4.8466e-11	1.84123e-09	7.83086
SNAPC4	56.5783	53.0422	7.42592	4.84669e-11	1.84123e-09	7.83085
ABHD3	-953.89	675.378	-7.42327	4.90844e-11	1.86143e-09	7.82414
LINC00893	-15.4867	9.64792	-7.42147	4.95058e-11	1.87412e-09	7.81961
UBR2	-68.9469	142.591	-7.41869	5.01691e-11	1.89592e-09	7.81256
BAI3	-11.6106	6.10677	-7.4146	5.11582e-11	1.92993e-09	7.80221
LOC101928221	26.0967	24.4656	7.40963	5.23845e-11	1.97275e-09	7.78965
LINC01210	24.107	25.7448	7.40771	5.2866e-11	1.98399e-09	7.7848
PDGFB	17.9422	16.8208	7.40771	5.28661e-11	1.98399e-09	7.7848
PPP1R3F	10.9926	10.3056	7.40677	5.3106e-11	1.98954e-09	7.78239
LONRF2	-20.0433	8.45937	-7.40568	5.33829e-11	1.99646e-09	7.77964
RHAG	7.87407	7.38194	7.39872	5.51842e-11	2.06027e-09	7.76203
SHPK	38.9722	36.5365	7.39628	5.58311e-11	2.08084e-09	7.75585
PRSS53	25.9933	24.3687	7.39526	5.61011e-11	2.08731e-09	7.75329
LSM14B	20.2569	18.9908	7.39271	5.67877e-11	2.10923e-09	7.74684
CASR	5.33556	5.00208	7.38915	5.77597e-11	2.14166e-09	7.73783
PCOLCE2	-72.5833	25.4031	-7.38358	5.93159e-11	2.1956e-09	7.72372
DGCR5	7.56917	7.09609	7.38304	5.94691e-11	2.19751e-09	7.72235
RP11-65L19.4	35.3589	33.149	7.38177	5.983e-11	2.20709e-09	7.71914
SLCO2A1	-110.699	99.9865	-7.38106	6.00337e-11	2.21083e-09	7.71734
GBA3	-201.744	46.1729	-7.37798	6.0921e-11	2.2397e-09	7.70955
RHPN1-AS1	26.0522	24.424	7.37153	6.28228e-11	2.3057e-09	7.69322
CNN1	-1295.16	396.45	-7.37072	6.30658e-11	2.31071e-09	7.69117
LMO3	-51.8886	14.6836	-7.36587	6.45408e-11	2.36075e-09	7.67889
FHAD1	12.0776	13.0866	7.36398	6.51253e-11	2.37812e-09	7.6741
ARR3	18.13	16.9969	7.36118	6.59993e-11	2.40597e-09	7.66702
FLNC	-198.884	82.0292	-7.35974	6.64527e-11	2.41843e-09	7.66338
CASC17	13.0511	12.2354	7.35666	6.74355e-11	2.45008e-09	7.65558
CPT2	-145.336	144.231	-7.34668	7.07164e-11	2.56498e-09	7.63033
BMP2	-187.158	135.131	-7.33765	7.38233e-11	2.6732e-09	7.60747
HSPB8	-269.459	89.574	-7.33612	7.43651e-11	2.68832e-09	7.60358
MEIS3P1	-131.107	106.004	-7.33517	7.47018e-11	2.69599e-09	7.60118
C16orf86	22.5389	21.1302	7.33473	7.4859e-11	2.69717e-09	7.60006
FOXN3	-71.5083	108.478	-7.33163	7.59714e-11	2.73153e-09	7.59221
PINK1	-125.326	163.474	-7.33105	7.61807e-11	2.73153e-09	7.59075
RP11-10N23.4	12.4844	11.7042	7.33102	7.61913e-11	2.73153e-09	7.59068
LOC100129129	13.9667	13.0938	7.3305	7.63792e-11	2.73374e-09	7.58937
ULK3	-68.9978	92.2812	-7.33011	7.65228e-11	2.73436e-09	7.58837
AF520793	-31.5278	22.826	-7.32901	7.69227e-11	2.74413e-09	7.58559
PAPSS2	-882.607	628.506	-7.32488	7.8453e-11	2.79412e-09	7.57511
PRMT5-AS1	12.4367	11.6594	7.31464	8.23671e-11	2.9287e-09	7.5492
SARDH	5.45926	5.11806	7.31215	8.33495e-11	2.95877e-09	7.54289
LINC01208	21.5989	20.249	7.30881	8.46834e-11	3.0012e-09	7.53443
ESPNL	21.1622	19.8396	7.30398	8.66527e-11	3.06598e-09	7.52219
RNF122	31.01	29.0719	7.29825	8.90452e-11	3.1437e-09	7.50769
NXPE4	-482.279	146.097	-7.29803	8.91399e-11	3.1437e-09	7.50712
P2RX2	10.4836	9.82839	7.29363	9.10242e-11	3.20264e-09	7.49598
LEPR	14.2322	13.3427	7.29344	9.11068e-11	3.20264e-09	7.49549
PFN4	10.6183	9.95469	7.29272	9.14153e-11	3.20828e-09	7.49369
CHRDL1	-330.447	118.556	-7.28891	9.30866e-11	3.26165e-09	7.48404
LINC00675	-190.27	149.597	-7.28562	9.4555e-11	3.30537e-09	7.4757
TMEM255A	-46.8644	19.5813	-7.28543	9.46396e-11	3.30537e-09	7.47522
JMJD4	23.8281	29.5889	7.27905	9.75555e-11	3.40172e-09	7.45904
GIGYF1	33.7356	31.6271	7.26729	1.03158e-10	3.59128e-09	7.42927
AEN	120.584	113.048	7.26515	1.04213e-10	3.62219e-09	7.42384
FAM129A	-296.703	165.999	-7.26382	1.04872e-10	3.63926e-09	7.42048
CD300LG	8.955	8.39531	7.25584	1.08925e-10	3.77386e-09	7.40025
GHRL	12.1217	11.3641	7.25468	1.09524e-10	3.78854e-09	7.39732
ADAMTS10	24.4717	22.9422	7.24598	1.14141e-10	3.94197e-09	7.37528
OTOP2	9.77056	9.1599	7.24519	1.14571e-10	3.95052e-09	7.37327
NHSL1	-83.3019	83.8628	-7.24314	1.15692e-10	3.98282e-09	7.36808
MLN	18.4411	17.2885	7.24178	1.1644e-10	4.00221e-09	7.36463
PJA2	-293.1	377.702	-7.23865	1.18182e-10	4.05565e-09	7.35671
MAGI3	-57.4963	63.9583	-7.23632	1.19495e-10	4.09423e-09	7.3508
MTMR3	-27.5136	51.0643	-7.23252	1.2167e-10	4.16215e-09	7.34117
TDRD10	-18.8122	13.5802	-7.22511	1.26021e-10	4.3042e-09	7.3224
RBM24	-70.2822	29.0437	-7.22123	1.28365e-10	4.37733e-09	7.31256
PSPN	18.8156	17.6396	7.22025	1.28962e-10	4.39081e-09	7.31007
LOC100996255	-59.9533	54.0938	-7.21427	1.32671e-10	4.50999e-09	7.29492
KCNIP3	8.61933	8.08062	7.20883	1.36137e-10	4.62053e-09	7.28114
PLEKHA8P1	48.2378	45.2229	7.20639	1.3772e-10	4.66697e-09	7.27495
ANO8	31.58	29.6062	7.2055	1.38301e-10	4.67933e-09	7.2727
ACSM5	12.3252	11.5549	7.19731	1.43773e-10	4.85345e-09	7.25195
IGSF9	-72.2289	45.5521	-7.19713	1.43896e-10	4.85345e-09	7.25149
DCLRE1A	74.6533	69.9875	7.1966	1.44257e-10	4.85808e-09	7.25015
CEACAM19	41.0333	38.4688	7.19599	1.44673e-10	4.86453e-09	7.24861
RANBP17	36.2222	33.9583	7.19483	1.45474e-10	4.88388e-09	7.24566
ZNF771	6.31844	5.92354	7.19291	1.46802e-10	4.92081e-09	7.2408
GDF9	19.3233	18.1156	7.19256	1.47042e-10	4.92126e-09	7.23992
KCTD17	16.7111	15.6667	7.17959	1.56359e-10	5.22501e-09	7.20705
LOC100507494	12.0694	11.3151	7.17787	1.5764e-10	5.25969e-09	7.20268
TTN	6.96667	6.53125	7.16852	1.64773e-10	5.48921e-09	7.17899
ISX	-308.367	136.073	-7.16621	1.66585e-10	5.53278e-09	7.17313
CACNA1I	10.7337	10.0628	7.1662	1.66592e-10	5.53278e-09	7.17311
MRAP	12.8519	12.0486	7.15633	1.74556e-10	5.78102e-09	7.14809
PRCD	12.9522	12.1427	7.15612	1.74732e-10	5.78102e-09	7.14755
P2RX6	12.0767	11.3219	7.15577	1.75018e-10	5.78102e-09	7.14667
ACAT1	-215.184	205.709	-7.15539	1.75335e-10	5.78102e-09	7.1457
BDKRB1	-32.0578	28.3458	-7.15531	1.75401e-10	5.78102e-09	7.1455
MNAT1	73.8667	69.25	7.15454	1.76041e-10	5.79329e-09	7.14355
LINC00424	14.5622	13.6521	7.14827	1.81334e-10	5.95845e-09	7.12768
KLF9	-84.4809	63.4725	-7.14633	1.8301e-10	6.00439e-09	7.12275
FAM83E	-48.5733	19.0458	-7.14488	1.84268e-10	6.03651e-09	7.11907
LOC148413	66.54	62.3813	7.14141	1.87313e-10	6.127e-09	7.11029
CDC14A	-14.3971	15.106	-7.13683	1.91413e-10	6.25168e-09	7.09868
TRIM67	15.1722	14.224	7.13557	1.92559e-10	6.27964e-09	7.09548
LOC642533	26.1733	24.5375	7.13171	1.9611e-10	6.38583e-09	7.08568
ANKMY1	13.4974	12.6538	7.13013	1.97572e-10	6.42377e-09	7.08169
RP5-991G20.4	37.2367	34.9094	7.12413	2.03259e-10	6.59877e-09	7.06647
TMEM120B	19.9794	29.8891	7.1222	2.05122e-10	6.64125e-09	7.06158
MRPL17	225.091	365.04	7.12214	2.05181e-10	6.64125e-09	7.06142
JOSD2	67.9322	63.6865	7.11992	2.07347e-10	6.70132e-09	7.05579
SELENBP1	-2940.58	1247.64	-7.11828	2.08959e-10	6.74338e-09	7.05163
ADCY9	-40.9241	56.5892	-7.11353	2.13699e-10	6.88442e-09	7.0396
FAM214A	-125.514	160.005	-7.11326	2.13966e-10	6.88442e-09	7.03893
RP11-650K20.3	13.9811	13.1073	7.11201	2.15232e-10	6.9149e-09	7.03576
FBXO24	8.81833	8.26719	7.10914	2.18171e-10	6.99893e-09	7.02848
ZNF793	-25.7144	19.876	-7.1083	2.19045e-10	7.01657e-09	7.02633
LOC101928144	21.6167	20.2656	7.10761	2.19758e-10	7.029e-09	7.02459
RELT	50.0533	46.925	7.1069	2.20491e-10	7.04206e-09	7.0228
MC3R	-15.8744	8.55104	-7.1008	2.26934e-10	7.23717e-09	7.00734
C1orf210	-131.988	79.9281	-7.09041	2.38347e-10	7.58421e-09	6.98099
CPNE8	-53.4648	36.6767	-7.09025	2.38517e-10	7.58421e-09	6.9806
C15orf48	-2666.7	1916.11	-7.08924	2.39665e-10	7.60953e-09	6.97802
ARHGAP20	-18.8094	15.4328	-7.08536	2.44093e-10	7.73878e-09	6.96819
LINC01013	7.94222	7.44583	7.08482	2.44709e-10	7.74696e-09	6.96683
TRIM42	6.43704	6.03472	7.08311	2.46699e-10	7.79856e-09	6.96248
LOC100506603	25.7989	24.1865	7.08192	2.48085e-10	7.83096e-09	6.95947
SRI	-950.274	1080.62	-7.08102	2.49139e-10	7.85279e-09	6.95719
PTPRZ1	-46.4667	13.6375	-7.08031	2.4998e-10	7.86783e-09	6.95538
MYLK4	9.49889	8.90521	7.078	2.52712e-10	7.94227e-09	6.94954
DPP6	-15.4837	8.54514	-7.07658	2.54408e-10	7.984e-09	6.94594
MST1L	-34.3067	13.0042	-7.07143	2.60667e-10	8.16857e-09	6.93288
PHYKPL	-66.6972	88.7214	-7.06707	2.66076e-10	8.32603e-09	6.92184
SLC35F1	-26.3111	21.8333	-7.06306	2.71165e-10	8.47302e-09	6.91165
PCDHGB5	38.7489	36.3271	7.05894	2.76481e-10	8.62668e-09	6.90121
AC007401.2	-10.7711	4.88542	-7.05704	2.7896e-10	8.6915e-09	6.89641
HAND1	-65.7511	26.5583	-7.05592	2.80447e-10	8.72529e-09	6.89355
PMCHL1	8.69639	8.15286	7.0509	2.87149e-10	8.91725e-09	6.88084
CWF19L1	57.7148	66.6521	7.05069	2.87441e-10	8.91725e-09	6.8803
TMEM161A	105.489	171.996	7.04605	2.93794e-10	9.10131e-09	6.86853
CROT	-69.9556	77.6	-7.04387	2.9683e-10	9.18222e-09	6.863
PANK3	-267.608	411.818	-7.04097	3.00913e-10	9.29524e-09	6.85565
RELL1	-256.658	252.292	-7.03793	3.05242e-10	9.4092e-09	6.84796
CALCOCO2	-79.3894	158.01	-7.03777	3.05471e-10	9.4092e-09	6.84755
KLK3	23.5474	22.0757	7.0374	3.06011e-10	9.41245e-09	6.8466
TRPV5	11.7044	10.9729	7.03544	3.0885e-10	9.4863e-09	6.84163
LRRC28	18.9839	32.7057	7.03405	3.1087e-10	9.53483e-09	6.83812
GRM4	21.6622	20.3083	7.02367	3.26435e-10	9.99807e-09	6.81181
RP11-793H13.11	19.0767	17.8844	7.02061	3.31186e-10	1.01292e-08	6.80403
2021-03-08	-47.8044	64.7889	-7.02014	3.31905e-10	1.0134e-08	6.80286
SFXN5	16.9222	19.3729	7.0199	3.32279e-10	1.0134e-08	6.80226
LOC100132661	11.3444	10.6354	7.01483	3.40317e-10	1.03646e-08	6.78938
TP53AIP1	7.28583	6.83047	7.01107	3.46391e-10	1.05337e-08	6.77985
TOB1-AS1	18.73	17.5594	7.01079	3.46841e-10	1.05337e-08	6.77915
LOC102723918	-10.0367	4.09063	-7.0076	3.52086e-10	1.0678e-08	6.77106
CTD-2619J13.13	25.5256	23.9302	7.00644	3.54008e-10	1.07135e-08	6.76812
HPGDS	-84.7211	38.224	-7.0063	3.54248e-10	1.07135e-08	6.76776
NAIP	-52.7996	67.3726	-7.00517	3.56136e-10	1.07556e-08	6.76489
OGN	-256.009	77.8417	-7.00155	3.62249e-10	1.0925e-08	6.75572
AX747507	-14.7044	8.58125	-6.99976	3.65306e-10	1.10019e-08	6.75119
AK130486	29.0583	27.2422	6.99585	3.72094e-10	1.11907e-08	6.74126
U2AF1L4	-40.1222	33.8021	-6.9852	3.91195e-10	1.17489e-08	6.71426
DES	-461.573	107.517	-6.98316	3.94953e-10	1.18453e-08	6.70911
SPATA33	23.3433	21.8844	6.98255	3.96095e-10	1.18631e-08	6.70755
TACR1	5.42306	5.08411	6.97926	4.02258e-10	1.20311e-08	6.69922
C20orf203	21.6072	20.2568	6.97739	4.05815e-10	1.21047e-08	6.69447
CBFB	315.239	503.779	6.97737	4.05838e-10	1.21047e-08	6.69444
RP11-644F5.11	21.6144	20.2635	6.97167	4.16852e-10	1.24161e-08	6.67999
LGI4	-27.325	20.1161	-6.97019	4.19779e-10	1.24861e-08	6.67621
SEMA4G	-60.0967	53.951	-6.96709	4.25927e-10	1.26516e-08	6.66836
PRRT2	-22.4756	24.2292	-6.96401	4.32132e-10	1.28078e-08	6.66056
PTPRF	-283.259	309.915	-6.96389	4.32369e-10	1.28078e-08	6.66026
SCAMP1-AS1	64.7367	60.6906	6.95815	4.44189e-10	1.314e-08	6.6457
PTGDR2	-18.9583	14.2766	-6.95482	4.51191e-10	1.33289e-08	6.63725
LOC441086	12.29	11.5219	6.95428	4.52332e-10	1.33444e-08	6.63589
ARHGEF26	-53.4289	35.0604	-6.95112	4.59076e-10	1.3525e-08	6.62789
LINC00565	12.7589	11.9615	6.9477	4.66518e-10	1.37255e-08	6.61921
MORN4	21.4111	30.7812	6.94596	4.70328e-10	1.38188e-08	6.61481
POPDC2	-40.6122	20.4927	-6.93927	4.85327e-10	1.42402e-08	6.59785
IGDCC3	16.3239	15.3036	6.93754	4.89285e-10	1.43369e-08	6.59346
ADARB2-AS1	26.0467	24.4187	6.93655	4.91573e-10	1.43845e-08	6.59094
CLDN5	-80.7889	54.5104	-6.93384	4.97853e-10	1.45486e-08	6.58408
CEP131	29.8722	28.0052	6.93354	4.98554e-10	1.45494e-08	6.58332
LOC646588	-14.8278	12.9656	-6.93091	5.04728e-10	1.47098e-08	6.57667
PER3	-31.2361	26.9578	-6.92122	5.28198e-10	1.53731e-08	6.55209
CTU2	14.1683	17.5036	6.92002	5.31181e-10	1.54392e-08	6.54905
KIAA1407	59.6778	55.9479	6.91886	5.34066e-10	1.54826e-08	6.54612
THRB	-90.5178	43.4896	-6.91885	5.34105e-10	1.54826e-08	6.54608
TBX1	5.33356	5.00021	6.91309	5.48714e-10	1.58848e-08	6.53148
FLJ45513	23.0333	21.5938	6.91259	5.5e-10	1.58854e-08	6.53022
CALY	-13.4211	8.08437	-6.91251	5.50199e-10	1.58854e-08	6.53002
CASQ2	-143.257	27.6135	-6.91104	5.54018e-10	1.59743e-08	6.52628
LOC284898	15.8533	14.8625	6.90557	5.68383e-10	1.63667e-08	6.51243
HBB	-658.543	322.249	-6.90247	5.76711e-10	1.65845e-08	6.50456
DMPK	-47.2633	40.5323	-6.90157	5.79132e-10	1.6632e-08	6.50229
CLU	-279.834	115.581	-6.90058	5.81831e-10	1.66874e-08	6.49977
CLEC4C	6.32611	5.93073	6.89957	5.84571e-10	1.67438e-08	6.49723
ZFP30	68.57	64.2844	6.89826	5.88193e-10	1.68253e-08	6.49389
LAMA2	-49.8528	34.6422	-6.89659	5.92795e-10	1.69345e-08	6.48967
LRMP	-121.239	68.1219	-6.89335	6.01854e-10	1.71707e-08	6.48146
HAGLR	-66.557	36.7861	-6.8915	6.07102e-10	1.72976e-08	6.47676
LOC102725017	-30.1433	28.274	-6.88963	6.12441e-10	1.74268e-08	6.47202
PRKAG3	13.8811	13.0135	6.88689	6.20351e-10	1.76287e-08	6.46507
CD300LB	12.1061	11.3495	6.8865	6.21462e-10	1.76372e-08	6.4641
WDR87	15.5056	14.5365	6.88571	6.23764e-10	1.76793e-08	6.4621
ZNF696	22.3311	20.9354	6.88509	6.25595e-10	1.7708e-08	6.46051
ABCB9	12.0811	11.326	6.88188	6.35069e-10	1.79527e-08	6.45237
EAPP	-303.864	384.46	-6.88094	6.37866e-10	1.80083e-08	6.44999
LOC100506113	12.4	11.625	6.87916	6.43188e-10	1.81129e-08	6.44549
SLC34A3	38.4861	36.0807	6.87914	6.43243e-10	1.81129e-08	6.44545
GRID1	17.9959	16.8712	6.8734	6.60769e-10	1.85822e-08	6.43088
HHAT	31.2622	29.3083	6.87295	6.62144e-10	1.85967e-08	6.42976
RP11-498E2.7	19.3344	18.126	6.86973	6.72193e-10	1.88545e-08	6.4216
OFCC1	5.10646	5.6161	6.86877	6.75212e-10	1.89147e-08	6.41917
BCAR3	-110.242	107.581	-6.86805	6.7751e-10	1.89545e-08	6.41733
B3GALT4	-28.985	32.6766	-6.86297	6.93788e-10	1.93849e-08	6.40446
SMIM14	-290.533	263.149	-6.86161	6.98223e-10	1.94837e-08	6.40101
NLE1	56.5494	53.0151	6.85486	7.20588e-10	2.00819e-08	6.38392
AGAP2	7.45259	6.98681	6.85301	7.26834e-10	2.02299e-08	6.37924
LOC101927770	16.0589	15.0552	6.85218	7.29686e-10	2.02832e-08	6.37711
PEX11G	29.2022	27.3771	6.85147	7.32084e-10	2.03139e-08	6.37533
AOC3	-415.527	159.544	-6.8513	7.32667e-10	2.03139e-08	6.3749
ABCB6	25.64	24.0375	6.84844	7.42548e-10	2.05616e-08	6.36764
RALGAPA1	-60.7547	82.5592	-6.84699	7.47594e-10	2.06749e-08	6.36397
PRO2214	13.2411	12.4135	6.84661	7.48907e-10	2.06847e-08	6.36301
DQ599616	15.2689	14.3146	6.84168	7.66364e-10	2.11309e-08	6.35052
POLR3H	37.513	56.2517	6.8415	7.67013e-10	2.11309e-08	6.35006
HERC1	-44.2785	70.15	-6.83736	7.81976e-10	2.15158e-08	6.33958
ATXN7L2	13.8844	13.0167	6.83513	7.90171e-10	2.17137e-08	6.33392
DCT	7.90694	7.41276	6.83206	8.01595e-10	2.19997e-08	6.32613
MARCKS	-410.487	611.722	-6.82813	8.16423e-10	2.23782e-08	6.31619
CYP4F12	-163.399	119.147	-6.82539	8.26925e-10	2.26375e-08	6.30925
GPR12	12.1811	11.4198	6.822	8.40121e-10	2.29637e-08	6.30065
CYP3A43	21.7625	20.4023	6.82179	8.40962e-10	2.29637e-08	6.30011
BHMT2	-19.4096	11.9757	-6.8211	8.43646e-10	2.30079e-08	6.29838
LINC00605	17.4833	16.3906	6.81737	8.58487e-10	2.33833e-08	6.28891
RP11-629E24.2	20.7656	19.4677	6.81462	8.69538e-10	2.36545e-08	6.28197
GNB3	22.7044	21.2854	6.81219	8.79455e-10	2.38787e-08	6.27581
LOC100507156	20.9056	19.599	6.81206	8.79984e-10	2.38787e-08	6.27549
PRKCZ	239.947	224.95	6.8072	9.00161e-10	2.43925e-08	6.26317
MOCS1	-20.7478	18.2767	-6.80696	9.01172e-10	2.43925e-08	6.26256
KCNS1	23.0289	21.5896	6.80587	9.05792e-10	2.44576e-08	6.25979
LOC101928343	36.5956	34.3083	6.80586	9.05837e-10	2.44576e-08	6.25976
ITGA7	-86.6706	41.613	-6.80445	9.1178e-10	2.45874e-08	6.25621
RP11-378A13.1	26.6789	25.0115	6.8008	9.27473e-10	2.49795e-08	6.24694
ABCG4	19.3222	18.1146	6.79423	9.56317e-10	2.57178e-08	6.2303
KRT74	11.3744	10.6635	6.79401	9.57261e-10	2.57178e-08	6.22976
CASC10	10.8022	10.1271	6.78927	9.78674e-10	2.62605e-08	6.21774
TEX10	72.8256	123.016	6.78316	1.00692e-09	2.69849e-08	6.20227
LOC285147	-32.5044	26.1687	-6.77646	1.03887e-09	2.78068e-08	6.18529
FGF4	15.8878	14.8948	6.77616	1.04032e-09	2.78111e-08	6.18453
AC106801.1	19.7878	18.551	6.77442	1.04875e-09	2.79893e-08	6.18014
KIAA1377	-29.61	26.124	-6.77426	1.04957e-09	2.79893e-08	6.17972
AK000798	-28.6444	25.5792	-6.77262	1.0576e-09	2.81687e-08	6.17557
NOP14-AS1	10.567	9.9066	6.76827	1.07924e-09	2.871e-08	6.16455
RP11-356B19.11	20.2444	18.9792	6.7651	1.09526e-09	2.91004e-08	6.15654
UTS2R	53.0967	49.7781	6.76347	1.10363e-09	2.92868e-08	6.1524
LOC101927020	17.4533	16.3625	6.76126	1.11502e-09	2.95528e-08	6.14681
LENG9	22.0822	20.7021	6.76094	1.11671e-09	2.95614e-08	6.14599
CCZ1	18.73	17.5594	6.75987	1.12227e-09	2.96725e-08	6.14328
PGM1	-577.18	646.16	-6.75894	1.12712e-09	2.97643e-08	6.14094
GUSBP2	15.4956	14.5271	6.75802	1.13199e-09	2.984e-08	6.13859
SPECC1L	-73.5044	132.656	-6.75787	1.13275e-09	2.984e-08	6.13823
SLC23A3	-25.4994	24.1526	-6.75596	1.14289e-09	3.00681e-08	6.13338
ADCK4	23.1239	21.6786	6.75572	1.14418e-09	3.00681e-08	6.13276
ARRDC3-AS1	18.5511	17.3917	6.75183	1.16504e-09	3.05791e-08	6.12293
RP11-464F9.20	16.2033	15.1906	6.75129	1.16798e-09	3.06192e-08	6.12156
LOC102724156	-31.1811	17.3344	-6.75025	1.17367e-09	3.07311e-08	6.11891
EPB41L3	-193.541	85.8885	-6.74734	1.18966e-09	3.10976e-08	6.11155
BC027448	16.4411	15.4135	6.74718	1.19054e-09	3.10976e-08	6.11115
C2orf44	31.4778	29.5104	6.7414	1.22297e-09	3.19062e-08	6.09652
ELMOD3	37.9411	35.5698	6.73724	1.24686e-09	3.24517e-08	6.08598
SPRN	22.62	21.2063	6.73724	1.24688e-09	3.24517e-08	6.08597
HADH	-520.465	576.636	-6.72931	1.29368e-09	3.36295e-08	6.0659
NAALADL1	-38.3194	33.7339	-6.72661	1.30999e-09	3.40125e-08	6.05908
C10orf67	16.4207	15.3944	6.72281	1.33333e-09	3.45772e-08	6.04945
RP11-1277A3.1	23.5089	22.0396	6.71884	1.35816e-09	3.51788e-08	6.0394
CHRNB2	24.4094	22.8839	6.7181	1.36283e-09	3.52578e-08	6.03753
RIPK1	-45.4617	99.913	-6.7111	1.40785e-09	3.63791e-08	6.01982
TMEM232	5.87222	5.50521	6.70775	1.42997e-09	3.69064e-08	6.01132
GPT	37.1489	34.8271	6.70677	1.43646e-09	3.70299e-08	6.00885
HPX	20.7933	19.4937	6.70594	1.44197e-09	3.71279e-08	6.00676
RELN	-33.02	23.6438	-6.70399	1.45513e-09	3.74221e-08	6.00181
SPATA32	26.58	24.9187	6.70298	1.46197e-09	3.75534e-08	5.99925
RP11-448A19.1	11.5011	10.7823	6.69861	1.4919e-09	3.82769e-08	5.9882
COL28A1	-31.9972	14.7443	-6.69763	1.49872e-09	3.84064e-08	5.98571
RP11-353N14.1	32.15	30.1406	6.69562	1.51279e-09	3.87209e-08	5.98062
FKBP15	50.802	86.5047	6.69237	1.53575e-09	3.92623e-08	5.9724
PANX2	10.2767	9.63437	6.69123	1.54386e-09	3.9423e-08	5.96953
ATP6V1G2	-17.1744	16.7656	-6.6908	1.54697e-09	3.94559e-08	5.96843
ERCC2	26.6094	41.063	6.68972	1.55475e-09	3.96076e-08	5.9657
CRHR2	9.30611	8.72448	6.68917	1.55873e-09	3.96625e-08	5.9643
GSTM5	-33.83	39.1844	-6.68598	1.58191e-09	4.0205e-08	5.95625
RP11-109M19.1	21.7367	20.3781	6.68394	1.59697e-09	4.05401e-08	5.95108
MGLL	-567.635	491.434	-6.67659	1.65234e-09	4.18966e-08	5.93248
ZNF503-AS2	8.97167	8.41094	6.67494	1.66502e-09	4.21649e-08	5.9283
ACBD4	-40.2156	52.5979	-6.67471	1.66681e-09	4.21649e-08	5.92771
ZNF81	8.136	8.91417	6.67435	1.66962e-09	4.21867e-08	5.92679
AHSP	17.2856	16.2052	6.67305	1.67967e-09	4.23911e-08	5.92352
LOC101928894	17.3644	16.2792	6.67099	1.69578e-09	4.27478e-08	5.91831
IGFBP6	-160.46	86.3521	-6.66784	1.72069e-09	4.33255e-08	5.91035
SH3GL1P2	6.91259	6.48056	6.66684	1.72876e-09	4.3478e-08	5.90779
HPYR1	8.03889	7.53646	6.66622	1.73369e-09	4.35515e-08	5.90624
FRMD1	-35.06	13.0312	-6.66583	1.73686e-09	4.35806e-08	5.90524
CAND2	-16.2817	16.0776	-6.66296	1.76005e-09	4.41113e-08	5.898
C9orf173	20.6056	19.3177	6.65488	1.82717e-09	4.57404e-08	5.87756
CTC-429P9.3	-57.2333	87.5771	-6.65459	1.82962e-09	4.57489e-08	5.87683
CTAGE5	-29.4867	32.9674	-6.65409	1.83392e-09	4.58035e-08	5.87554
RPS6KA6	-26.0581	14.1706	-6.65181	1.85334e-09	4.62257e-08	5.86979
COL21A1	-66.6911	40.4771	-6.65161	1.85509e-09	4.62257e-08	5.86927
FITM1	-19.8956	16.9312	-6.64853	1.88175e-09	4.68361e-08	5.86148
LOC285847	7.42074	6.95694	6.64556	1.90775e-09	4.74288e-08	5.85398
EXOC6B	-24.9483	31.2526	-6.6403	1.95482e-09	4.85433e-08	5.84066
PTP4A1	-485.468	560.554	-6.63829	1.97304e-09	4.89396e-08	5.83559
LOC102723721	12.7833	11.9844	6.63485	2.00474e-09	4.9669e-08	5.82688
PCSK7	-121.929	122.574	-6.63358	2.01657e-09	4.98563e-08	5.82366
MYOM1	-16.5944	11.3094	-6.63354	2.01691e-09	4.98563e-08	5.82357
NOC4L	93.05	87.2344	6.6325	2.02666e-09	5.00402e-08	5.82093
STRADB	-190.856	231.44	-6.62897	2.05995e-09	5.08043e-08	5.81202
LOC100131541	-101.666	78.1385	-6.61986	2.14862e-09	5.29308e-08	5.78898
ACADM	-780.092	728.564	-6.61853	2.16191e-09	5.31978e-08	5.7856
LOC100507670	24.3767	22.8531	6.61467	2.20076e-09	5.40923e-08	5.77586
GPR37L1	10.5239	9.86615	6.61236	2.22446e-09	5.46128e-08	5.77
PGM5-AS1	-189.384	20.7354	-6.61078	2.24068e-09	5.49486e-08	5.76603
BMP15	12.68	11.8875	6.60968	2.25211e-09	5.51665e-08	5.76324
PTGS1	-78.2067	67.7646	-6.60897	2.25958e-09	5.5287e-08	5.76143
KLHL25	34.5967	32.4344	6.60661	2.28435e-09	5.583e-08	5.75547
AADACL2	-8.18222	4.54583	-6.60576	2.29329e-09	5.59852e-08	5.75333
FOXP1-IT1	-40.2789	46.1885	-6.60527	2.29849e-09	5.6049e-08	5.75209
LOC100506175	20.9911	19.6792	6.60378	2.31434e-09	5.63719e-08	5.74833
GPR21	25.3611	23.776	6.60276	2.32532e-09	5.65759e-08	5.74574
PRSS58	12.7233	11.9281	6.59764	2.3809e-09	5.78631e-08	5.73281
PPARGC1B	-38.4403	37.4289	-6.59715	2.38632e-09	5.79203e-08	5.73157
FAM46C	-224.052	164.143	-6.59694	2.38861e-09	5.79203e-08	5.73104
STARD9	-24.0778	26.7937	-6.59512	2.4088e-09	5.83447e-08	5.72643
MYOCD	-114.97	57.599	-6.59339	2.42808e-09	5.87459e-08	5.72207
CCBL1	18.6407	17.4757	6.59151	2.44934e-09	5.91942e-08	5.71729
LOC100996506	13.1628	12.3401	6.58739	2.4963e-09	6.02618e-08	5.7069
RPS6KL1	35.5878	33.3635	6.58561	2.51689e-09	6.06912e-08	5.7024
TOM1L2	-22.4693	29.2962	-6.58385	2.53747e-09	6.11194e-08	5.69794
CLEC4GP1	17.9089	16.7896	6.58247	2.55368e-09	6.14414e-08	5.69445
TMPRSS15	12.7739	13.4839	6.57692	2.61994e-09	6.29659e-08	5.68042
CEP89	11.9119	17.7674	6.57667	2.62296e-09	6.29686e-08	5.67979
OSBP2	14.5726	13.6618	6.57413	2.65388e-09	6.36402e-08	5.67337
LINC00523	23.32	21.8625	6.57303	2.66734e-09	6.38923e-08	5.6706
RP4-539M6.21	17.5444	16.4479	6.57096	2.69297e-09	6.43835e-08	5.66536
LOC340107	8.63389	8.09427	6.57089	2.69379e-09	6.43835e-08	5.66519
RP11-111J6.2	-9.67778	6.49375	-6.56897	2.71769e-09	6.48831e-08	5.66035
VPS13D	-29.4227	55.7629	-6.56858	2.72263e-09	6.49294e-08	5.65935
NLRP12	17.2256	16.149	6.56724	2.73949e-09	6.52594e-08	5.65597
ROGDI	-54.3011	77.226	-6.56614	2.75345e-09	6.552e-08	5.65319
LOC151484	19.0867	17.8938	6.56543	2.76248e-09	6.56627e-08	5.65139
HCRT	15.7633	14.7781	6.56396	2.78123e-09	6.6036e-08	5.64768
FAM73B	-49.7856	76.9427	-6.5581	2.85742e-09	6.77707e-08	5.63287
TTBK1	15.6567	14.6781	6.55752	2.86504e-09	6.78769e-08	5.63141
TEAD4	98.8161	106.832	6.55145	2.94627e-09	6.97252e-08	5.61608
KCNMB1	-120.703	51.5823	-6.5462	3.01844e-09	7.12995e-08	5.60281
DPT	-251.869	82.017	-6.54613	3.01938e-09	7.12995e-08	5.60264
LOC101926967	-32.7211	33.224	-6.54367	3.05384e-09	7.20346e-08	5.59642
RRN3P2	50.8933	47.7125	6.54342	3.05729e-09	7.20376e-08	5.5958
AC025442.3	9.71167	9.10469	6.54031	3.10142e-09	7.2998e-08	5.58794
C7orf26	53.1119	90.3979	6.53756	3.14093e-09	7.38476e-08	5.581
OR1D2	22.1589	20.774	6.53347	3.20068e-09	7.51708e-08	5.57066
NOX5	8.85889	8.30521	6.53211	3.2208e-09	7.55613e-08	5.56722
ZBTB11-AS1	10.3467	9.7	6.52553	3.31974e-09	7.77982e-08	5.55062
RP11-83N9.5	9.73889	9.13021	6.52443	3.33662e-09	7.81093e-08	5.54783
SUCLG2	-817.325	1065.96	-6.52413	3.34128e-09	7.8134e-08	5.54707
SCIN	-117.4	63.7208	-6.51821	3.43353e-09	8.02045e-08	5.53212
C10orf90	6.83296	6.4059	6.5161	3.46696e-09	8.08983e-08	5.5268
NPFFR1	16.6022	15.5646	6.51417	3.49791e-09	8.15326e-08	5.52192
ALAS2	5.87778	5.51042	6.51391	3.50201e-09	8.15403e-08	5.52127
HSBP1L1	-88.9656	84.1281	-6.5135	3.50872e-09	8.16087e-08	5.52022
HSPD1	911.278	1793.56	6.51015	3.56307e-09	8.2784e-08	5.51178
AC092660.1	14.9967	14.0594	6.50964	3.57149e-09	8.28908e-08	5.51049
SPATS1	16.7044	15.6604	6.49813	3.7654e-09	8.72976e-08	5.48145
NTN1	-20.6244	14.4563	-6.49708	3.78374e-09	8.7629e-08	5.47878
GPR146	-17.4511	13.3896	-6.49519	3.81673e-09	8.82985e-08	5.47401
PPM1A	-88.9259	179.312	-6.49493	3.82132e-09	8.83105e-08	5.47335
ALAD	-81.6194	129.948	-6.4925	3.86418e-09	8.92057e-08	5.46722
TMEM102	19.94	18.6938	6.49087	3.89325e-09	8.97811e-08	5.4631
APBB1	-21.55	11.8969	-6.49047	3.90038e-09	8.98497e-08	5.4621
OR4D1	8.11	7.60313	6.48991	3.9103e-09	8.99827e-08	5.4607
FOXN4	9.13296	8.56215	6.48697	3.96349e-09	9.11098e-08	5.45328
TNNT3	17.5761	16.4776	6.4865	3.97203e-09	9.12093e-08	5.45209
FSIP1	-13.5667	5.69792	-6.48589	3.98329e-09	9.1371e-08	5.45054
MYO1C	-160.513	265.197	-6.48523	3.99528e-09	9.1549e-08	5.44889
AKAP8	63.755	153.512	6.4834	4.02898e-09	9.22236e-08	5.44427
FXYD6	-180.022	95.8792	-6.48068	4.07962e-09	9.32842e-08	5.4374
NPM2	36.83	34.5281	6.47969	4.09818e-09	9.36098e-08	5.43491
PDCD4-AS1	-15.7011	15.6302	-6.47842	4.12224e-09	9.40601e-08	5.43169
CNTD2	45.3667	42.5312	6.47542	4.17938e-09	9.52635e-08	5.42412
ACOT11	-36.1008	36.6138	-6.47433	4.20026e-09	9.56387e-08	5.42138
OR51I2	18.4144	17.2635	6.47321	4.2219e-09	9.60054e-08	5.41856
RAB9B	-31.2422	21.2771	-6.47304	4.22523e-09	9.60054e-08	5.41812
DKFZP434K028	13.8144	12.951	6.47133	4.25854e-09	9.66607e-08	5.41381
SLC20A1	-474.347	386.516	-6.47024	4.27992e-09	9.70444e-08	5.41105
LOC100506207	7.93278	7.43698	6.4646	4.39198e-09	9.94811e-08	5.39684
TP63	6.36524	5.96741	6.46385	4.40723e-09	9.97222e-08	5.39493
ATP6AP1L	23.3672	21.9068	6.4635	4.41434e-09	9.97788e-08	5.39404
FAM160A2	-169.286	234.295	-6.46322	4.41998e-09	9.98021e-08	5.39334
SATB2-AS1	-103.932	44.5807	-6.46233	4.43809e-09	1.00107e-07	5.39109
KCNAB1	-15.49	13.6481	-6.46069	4.47145e-09	1.00703e-07	5.38697
CCT6A	566.338	934.167	6.46014	4.48288e-09	1.00703e-07	5.38557
MIR143HG	-86.6772	53.3234	-6.4601	4.48363e-09	1.00703e-07	5.38548
ST8SIA5	6.79889	6.37396	6.46003	4.48509e-09	1.00703e-07	5.3853
RP11-466A19.8	-16.0211	8.96354	-6.4599	4.48778e-09	1.00703e-07	5.38497
APOBEC2	15.3233	14.3656	6.45783	4.53043e-09	1.01555e-07	5.37976
GRIK1	7.15944	6.71198	6.45564	4.57626e-09	1.02476e-07	5.37423
LINC00315	19.0856	17.8927	6.44995	4.69721e-09	1.05009e-07	5.35987
WDR24	44.5356	41.7521	6.44986	4.69907e-09	1.05009e-07	5.35965
POLN	15.9967	14.9969	6.44732	4.75415e-09	1.0613e-07	5.35324
CPT1A	-107.379	125.399	-6.4442	4.8225e-09	1.07545e-07	5.34538
LINC00698	13.08	12.2625	6.4438	4.83151e-09	1.07635e-07	5.34436
FANCD2OS	25.5367	23.9406	6.43677	4.98957e-09	1.10949e-07	5.32664
UNC5C	-10.5422	12.62	-6.43673	4.99048e-09	1.10949e-07	5.32654
GRIN1	6.31933	5.92438	6.43607	5.00555e-09	1.11066e-07	5.32488
LOC101927608	22.9778	21.5417	6.43605	5.00601e-09	1.11066e-07	5.32483
PSMD6-AS2	-33.7689	34.4083	-6.43485	5.03357e-09	1.11563e-07	5.3218
MBLAC1	36.0567	33.8031	6.43409	5.05103e-09	1.11835e-07	5.3199
DNAH17	7.82278	7.33385	6.4325	5.08793e-09	1.12537e-07	5.31589
CYP19A1	5.03016	4.71577	6.42619	5.23724e-09	1.15722e-07	5.29996
BDKRB2	-89.5533	100.694	-6.42024	5.38176e-09	1.18794e-07	5.28497
MMRN1	-59.8522	27.5552	-6.41958	5.39798e-09	1.1903e-07	5.28331
SEMA3G	-30.5478	24.4781	-6.41882	5.41684e-09	1.19325e-07	5.28139
SLC9A9	-40.5067	32.0167	-6.41737	5.45291e-09	1.19997e-07	5.27773
HDAC5	33.7839	31.6724	6.41558	5.49755e-09	1.20857e-07	5.27324
SLC38A4	-65.9822	21.8083	-6.41496	5.51327e-09	1.2108e-07	5.27167
INHBC	16.83	15.7781	6.4105	5.62679e-09	1.23447e-07	5.26043
ITPKA	-50.2744	25.701	-6.40848	5.67909e-09	1.24469e-07	5.25534
CXCL12	-481.577	210.855	-6.40644	5.7323e-09	1.25508e-07	5.2502
GGT1	20.4722	19.1927	6.4048	5.77541e-09	1.26324e-07	5.24607
LINC00824	9.42333	8.83437	6.40311	5.82026e-09	1.27177e-07	5.2418
OGFRP1	3.22222	3.02083	6.39876	5.93713e-09	1.29599e-07	5.23084
MTMR9LP	23.6306	22.1536	6.39628	6.00485e-09	1.30946e-07	5.22459
PCK1	-1039.89	391.89	-6.3959	6.01518e-09	1.31039e-07	5.22364
FLJ21369	-20.0656	14.9719	-6.39566	6.02183e-09	1.31052e-07	5.22303
C21orf67	12.0889	11.3333	6.39253	6.10845e-09	1.32804e-07	5.21516
ATG7	28.7892	69.4315	6.39076	6.15821e-09	1.33751e-07	5.21069
GHR	-135.737	63.5469	-6.38829	6.22807e-09	1.35133e-07	5.20447
RP11-355B11.2	-23.9856	23.2969	-6.38703	6.26386e-09	1.35648e-07	5.20131
HYMAI	-51.5744	33.199	-6.38702	6.26435e-09	1.35648e-07	5.20126
LOC101927886	13.97	13.0969	6.38564	6.30394e-09	1.36369e-07	5.19779
SSTR3	11.1	10.4062	6.38474	6.3297e-09	1.3679e-07	5.19554
GPR125	-75.4493	97.1552	-6.38441	6.3394e-09	1.36863e-07	5.19469
MOB3B	-128.815	133.799	-6.38403	6.35026e-09	1.36961e-07	5.19375
MUC3	7.885	7.39219	6.38304	6.37909e-09	1.37446e-07	5.19125
CHRNE	8.91667	8.35938	6.38261	6.39156e-09	1.37577e-07	5.19017
SPACA6P	13.2278	12.401	6.37572	6.59583e-09	1.41833e-07	5.17282
LOC101929655	15.73	14.7469	6.37518	6.61229e-09	1.42046e-07	5.17144
CEND1	24.9767	23.4156	6.37411	6.64468e-09	1.426e-07	5.16875
SH3BGR	-36.8389	19.4969	-6.36972	6.77901e-09	1.45339e-07	5.1577
CCDC37	9.32778	8.74479	6.36905	6.79967e-09	1.45638e-07	5.15602
BOD1L2	12.2989	11.5302	6.36829	6.82351e-09	1.46004e-07	5.15409
FAM189A2	-24.9578	25.1187	-6.36741	6.85089e-09	1.4641e-07	5.15188
TCEA3	-293.131	205.198	-6.36724	6.856e-09	1.4641e-07	5.15147
RP11-388M20.6	17.7789	16.6677	6.36578	6.90211e-09	1.47249e-07	5.14777
C12orf61	10.4556	9.80208	6.36507	6.92438e-09	1.47579e-07	5.14599
SERPINF2	29.09	27.2719	6.36346	6.97538e-09	1.4852e-07	5.14194
SLIT1	16.8011	15.751	6.36094	7.05605e-09	1.5009e-07	5.1356
PCSK4	35.5322	33.3115	6.35771	7.16078e-09	1.52108e-07	5.12746
LOC101928778	19.6078	18.3823	6.35758	7.16499e-09	1.52108e-07	5.12714
TCEANC2	20.4656	19.1865	6.34775	7.49319e-09	1.5892e-07	5.10241
SLAIN2	-32.5538	94.7879	-6.3448	7.5947e-09	1.60915e-07	5.09498
LINC00527	10.3811	9.73229	6.3426	7.67131e-09	1.6238e-07	5.08943
CCT4	554.086	1035.99	6.3396	7.77681e-09	1.64452e-07	5.08189
MAN1A1	-341.133	392.038	-6.3379	7.83735e-09	1.65571e-07	5.0776
CFL2	-171.279	122.16	-6.33457	7.95686e-09	1.67932e-07	5.06924
GOLGA2P5	-36.7796	46.8691	-6.33377	7.98608e-09	1.68384e-07	5.06722
SCN4B	-27	11.0875	-6.33204	8.04923e-09	1.69551e-07	5.06286
TESK2	-46.6278	62.4865	-6.33174	8.0603e-09	1.69619e-07	5.0621
NINJ2	70.59	66.1781	6.32788	8.20316e-09	1.72457e-07	5.0524
NDRG2	-153.207	131.013	-6.32583	8.28009e-09	1.73906e-07	5.04724
CD163L1	-172.732	81.8135	-6.31818	8.5733e-09	1.7989e-07	5.028
PPIL1	206.041	331.547	6.31649	8.63953e-09	1.81104e-07	5.02375
STK16	38.9222	51.6146	6.31592	8.66171e-09	1.81393e-07	5.02233
ARHGEF19	30.2067	28.3188	6.31503	8.69693e-09	1.81955e-07	5.02009
PRAMEF11	14.9156	13.9833	6.31374	8.74803e-09	1.82686e-07	5.01685
PCYT1B	8.73407	8.18819	6.31358	8.75439e-09	1.82686e-07	5.01644
IL1RL1	15.8453	17.3383	6.31351	8.75716e-09	1.82686e-07	5.01627
DSEL	-15.4585	12.1021	-6.31309	8.77389e-09	1.82858e-07	5.01521
TMOD1	-41.6356	28.125	-6.30594	9.06389e-09	1.88721e-07	4.99723
EIF4E3	-81.6733	114.402	-6.30194	9.23032e-09	1.92001e-07	4.98717
C10orf99	-1584.21	686.111	-6.30139	9.25353e-09	1.92299e-07	4.98578
CIDEB	-53.0567	49.3427	-6.30105	9.2679e-09	1.92308e-07	4.98492
SERTAD4-AS1	-61.7889	37.1729	-6.30096	9.2717e-09	1.92308e-07	4.98469
ACSS2	-407.644	339.917	-6.30036	9.29698e-09	1.92648e-07	4.98319
FTCD	8.51519	7.98299	6.30001	9.31168e-09	1.92768e-07	4.98231
NKX1-1	3.88889	3.64583	6.29934	9.34019e-09	1.93173e-07	4.98062
UBXN11	45.0078	42.1948	6.29477	9.53593e-09	1.97033e-07	4.96915
NEDD4L	-150.958	125.24	-6.29006	9.74203e-09	2.011e-07	4.95732
SMPD1	-32.5374	42.7351	-6.28979	9.75406e-09	2.01156e-07	4.95663
LINC00334	6.16889	5.78333	6.28872	9.80181e-09	2.01949e-07	4.95393
PCED1B-AS1	11.72	10.9875	6.28666	9.89395e-09	2.03654e-07	4.94875
KARS	1122.79	2262.91	6.28637	9.90677e-09	2.03724e-07	4.94804
LOC100287497	-70.2333	55.9729	-6.28417	1.00063e-08	2.05575e-07	4.9425
KLRG1	23.7411	22.2573	6.28197	1.01068e-08	2.07444e-07	4.93697
TSSK3	6.92333	6.49062	6.28131	1.01371e-08	2.07867e-07	4.93532
RP11-805I24.3	21.8056	20.4427	6.27978	1.02078e-08	2.09119e-07	4.93147
OR51B5	10.3039	9.6599	6.27954	1.0219e-08	2.09152e-07	4.93086
GNRHR	6.10556	5.72396	6.2776	1.03094e-08	2.10802e-07	4.92599
LINC01206	8.56722	8.03177	6.27558	1.04041e-08	2.12538e-07	4.92093
SYTL2	-334.294	284.889	-6.27457	1.04521e-08	2.13318e-07	4.91837
SFRP1	-54.1956	24.475	-6.27305	1.05244e-08	2.14591e-07	4.91456
CSRP1	-856.413	894.712	-6.27196	1.05765e-08	2.15451e-07	4.91182
MYO1D	-297.683	260.18	-6.27161	1.05932e-08	2.15588e-07	4.91095
ECHDC2	-139.151	170.229	-6.2677	1.0783e-08	2.19244e-07	4.90112
LIMK1	8.93741	8.37882	6.26714	1.08104e-08	2.19596e-07	4.89971
LOC100505915	-34.44	30.5958	-6.26623	1.0855e-08	2.20295e-07	4.89743
RAPGEFL1	-140.916	112.758	-6.26141	1.10947e-08	2.24948e-07	4.88533
HIST1H2AB	13.0578	12.2417	6.25896	1.12187e-08	2.27249e-07	4.87918
RP11-403P17.3	76.8678	72.0635	6.2583	1.12525e-08	2.27722e-07	4.87751
PTH1R	-23.1178	21.8104	-6.25783	1.12765e-08	2.27994e-07	4.87633
SLC15A2	-23.2356	26.4889	-6.25709	1.13144e-08	2.28547e-07	4.87447
MARVELD3	-70.6626	93.2205	-6.25632	1.13537e-08	2.29126e-07	4.87255
CTD-2366F13.2	20.7989	19.499	6.25573	1.13843e-08	2.29433e-07	4.87106
LOC283887	13.0389	12.224	6.25562	1.13901e-08	2.29433e-07	4.87078
LRRC52	20.5389	19.2552	6.25463	1.14411e-08	2.30247e-07	4.8683
EFNB3	16.3656	15.3427	6.25376	1.14862e-08	2.30941e-07	4.86612
FLJ21408	11.0089	10.3208	6.25326	1.15126e-08	2.31256e-07	4.86485
OR51B6	13.7344	12.876	6.25304	1.15242e-08	2.31274e-07	4.86429
ZNF674-AS1	27.4644	25.7479	6.24852	1.17623e-08	2.35833e-07	4.85296
PEX26	-20.0596	31.8441	-6.24653	1.18691e-08	2.37756e-07	4.84795
C2orf81	31.1011	29.1573	6.24347	1.20347e-08	2.40649e-07	4.84027
RAB36	44.7522	41.9552	6.2434	1.20383e-08	2.40649e-07	4.84011
CCDC112	-30.49	38.7656	-6.24324	1.20469e-08	2.40649e-07	4.83971
ZNF460	9.90852	13.0059	6.23625	1.24346e-08	2.48164e-07	4.82216
ASTN1	-10.1811	4.22187	-6.23417	1.25521e-08	2.50124e-07	4.81694
CYP2D6	14.0511	13.1729	6.23411	1.25559e-08	2.50124e-07	4.81677
DST	-112.616	133.74	-6.22958	1.2816e-08	2.55071e-07	4.8054
SPRED3	29.87	28.0031	6.22222	1.32497e-08	2.63333e-07	4.78695
PEX10	49.875	67.3578	6.22212	1.32554e-08	2.63333e-07	4.78671
LOC100288570	16.1689	15.1583	6.22136	1.33015e-08	2.64005e-07	4.78478
BC045560	7.93667	7.44062	6.22041	1.33587e-08	2.64898e-07	4.7824
SECISBP2L	-61.4394	109.492	-6.21846	1.34772e-08	2.67003e-07	4.77751
LOC100128653	25.4111	23.8229	6.21587	1.3636e-08	2.69902e-07	4.77101
KMT2E	-178.197	318.662	-6.21256	1.38412e-08	2.73715e-07	4.76272
HPGD	-700.873	255.153	-6.21163	1.38996e-08	2.74538e-07	4.76038
ASB5	-21.4222	6.18333	-6.21149	1.39082e-08	2.74538e-07	4.76004
CSMD2	9.43926	8.84931	6.20896	1.40687e-08	2.77453e-07	4.75367
TLR3	-66.5767	64.4677	-6.20755	1.41584e-08	2.78968e-07	4.75015
PDE3A	-121.025	84.6599	-6.20552	1.42888e-08	2.81282e-07	4.74506
COX6B2	-32.0056	25.5115	-6.20491	1.43281e-08	2.81545e-07	4.74354
PGBD4	15.0167	14.0781	6.20491	1.43282e-08	2.81545e-07	4.74353
SCAPER	-34.6974	58.9323	-6.20188	1.45257e-08	2.85168e-07	4.73593
DUSP26	-21.9278	22.3594	-6.20149	1.45512e-08	2.8541e-07	4.73496
TRIM46	12.9078	12.101	6.19856	1.47453e-08	2.88954e-07	4.72761
EFHC2	-23.9367	12.8927	-6.19698	1.4851e-08	2.90762e-07	4.72364
NMNAT1	-34.9233	50.0427	-6.1964	1.489e-08	2.91262e-07	4.72219
RP11-82L18.2	48.1744	45.1635	6.19516	1.49735e-08	2.92632e-07	4.71908
GLB1L3	8.13722	7.62865	6.19305	1.51168e-08	2.94927e-07	4.71379
ZNF576	36.5283	70.362	6.193	1.51203e-08	2.94927e-07	4.71366
LOC101929631	16.5578	15.5229	6.19283	1.51318e-08	2.94927e-07	4.71324
SV2B	14.6774	13.7601	6.1914	1.52297e-08	2.96568e-07	4.70966
LKAAEAR1	21.8756	20.5083	6.19014	1.53168e-08	2.97969e-07	4.7065
EMP1	-252.601	219.444	-6.18996	1.53292e-08	2.97969e-07	4.70605
HTR7	5.72037	5.36285	6.18914	1.53864e-08	2.98615e-07	4.70398
MAST2	-50.7547	88.6716	-6.18909	1.539e-08	2.98615e-07	4.70385
ZNF597	28.5728	26.787	6.18739	1.55081e-08	3.00638e-07	4.6996
C17orf51	10.9447	10.2607	6.18378	1.57628e-08	3.05301e-07	4.69056
LOC100130950	8.38944	7.8651	6.18344	1.57872e-08	3.05392e-07	4.6897
PLSCR4	-259.359	261.634	-6.18332	1.57957e-08	3.05392e-07	4.6894
DYRK3	29.2794	27.4495	6.18143	1.59313e-08	3.0774e-07	4.68465
LTBP4	-43.4719	41.6867	-6.17893	1.6112e-08	3.10683e-07	4.67839
P2RY12	-14	7.375	-6.17892	1.61124e-08	3.10683e-07	4.67837
MIR34A	66.1422	62.0083	6.17704	1.62496e-08	3.1305e-07	4.67367
SOX18	-23.0267	16.5292	-6.17609	1.63196e-08	3.14119e-07	4.67128
GHRHR	7.29	6.83437	6.17514	1.63896e-08	3.15055e-07	4.6689
OXER1	44.19	41.4281	6.17504	1.63973e-08	3.15055e-07	4.66864
LOC339988	31.9772	29.9786	6.17209	1.66169e-08	3.18991e-07	4.66125
LOC153910	15.5878	14.6135	6.17136	1.66717e-08	3.19761e-07	4.65942
IZUMO4	13.385	12.5484	6.17052	1.67348e-08	3.20686e-07	4.65732
TMEM198	23.6367	22.1594	6.1698	1.67893e-08	3.21446e-07	4.65551
CIRBP	-173.049	280.29	-6.16952	1.68101e-08	3.2156e-07	4.65482
RARS	688.939	1037.06	6.16837	1.68979e-08	3.22954e-07	4.65193
NEK8	36.9094	60.4609	6.16501	1.71554e-08	3.27586e-07	4.64353
GRK4	5.21861	4.89245	6.1645	1.71951e-08	3.28056e-07	4.64224
GDF3	17.2011	16.126	6.16308	1.73053e-08	3.29867e-07	4.63869
ATP13A5	8.17833	7.66719	6.16231	1.73658e-08	3.30559e-07	4.63675
GRIK5	12.023	14.7049	6.16223	1.73721e-08	3.30559e-07	4.63655
KCNC3	5.98444	5.61042	6.15915	1.76151e-08	3.34889e-07	4.62883
SMIM6	-45.7133	38.3937	-6.15883	1.76399e-08	3.35066e-07	4.62805
ZDHHC1	17.2511	16.1729	6.15772	1.77284e-08	3.36452e-07	4.62527
ITM2A	-207.088	133.905	-6.15739	1.77553e-08	3.36666e-07	4.62443
LOC100506457	8.33593	7.81493	6.15531	1.79219e-08	3.39528e-07	4.61923
BVES	-23.8106	20.8609	-6.15381	1.80439e-08	3.41541e-07	4.61546
BC047644	20.1733	18.9125	6.15295	1.81142e-08	3.42572e-07	4.6133
PSKH2	13.6989	12.8427	6.15045	1.83192e-08	3.45827e-07	4.60704
ZNF75A	-66.5411	82.3427	-6.15027	1.83341e-08	3.45827e-07	4.60659
RILP	-73.8822	96.8688	-6.15026	1.83342e-08	3.45827e-07	4.60659
APCS	13.57	12.7219	6.14883	1.8453e-08	3.47764e-07	4.603
MYOZ3	7.354	6.89438	6.14727	1.85833e-08	3.49915e-07	4.59909
FBLIM1	-128.522	208.985	-6.14355	1.88971e-08	3.55516e-07	4.58977
PRSS36	24.2689	22.7521	6.14293	1.89498e-08	3.56124e-07	4.58823
ASB10	2.76037	2.58785	6.14278	1.89623e-08	3.56124e-07	4.58786
LOC100133669	15.9333	14.9375	6.1424	1.89949e-08	3.56426e-07	4.5869
FAM71A	13.1272	12.3068	6.1419	1.90378e-08	3.56922e-07	4.58565
CCDC96	18.2178	17.0792	6.14003	1.91988e-08	3.5963e-07	4.58096
STKLD1	6.77222	6.34896	6.13396	1.97301e-08	3.69261e-07	4.56578
PLD1	-50.3598	58.4424	-6.13296	1.98194e-08	3.70612e-07	4.56327
TP73	7.88519	7.39236	6.12996	2.00885e-08	3.7532e-07	4.55577
SLC48A1	29.3015	52.7979	6.12413	2.06225e-08	3.84965e-07	4.54117
NOL6	28.1228	41.1443	6.12362	2.06695e-08	3.85511e-07	4.5399
GNB1L	19.0874	17.8944	6.12248	2.07759e-08	3.87144e-07	4.53705
LOC390705	14.8828	13.9526	6.12222	2.07999e-08	3.87144e-07	4.5364
MAOA	-697.697	428.676	-6.12211	2.08107e-08	3.87144e-07	4.53611
ZNF385D	10.0461	9.41823	6.12011	2.09982e-08	3.89806e-07	4.53112
C7orf61	14.5	13.5938	6.12002	2.10072e-08	3.89806e-07	4.53089
ZNF428	15.3511	14.3917	6.12001	2.10078e-08	3.89806e-07	4.53087
ATP8A1	-126.814	92.4448	-6.11849	2.1152e-08	3.92145e-07	4.52706
SMPD2	54.6433	51.2281	6.11683	2.13104e-08	3.94744e-07	4.52291
CHRNA10	6.78741	6.36319	6.11528	2.14596e-08	3.97168e-07	4.51903
DKFZp451B082	11.89	11.1469	6.11478	2.15073e-08	3.97711e-07	4.51779
LA16c-358B7.3	11.7111	10.9792	6.11164	2.18132e-08	4.03023e-07	4.50993
CCDC42B	14.2028	13.3151	6.11138	2.18385e-08	4.03147e-07	4.50928
LOC100130357	11.6067	10.8812	6.11106	2.18705e-08	4.03393e-07	4.50847
SLC9A5	10.257	9.61597	6.10853	2.21197e-08	4.07643e-07	4.50216
CSNK1G2-AS1	22.2489	20.8583	6.10663	2.23093e-08	4.10787e-07	4.49741
SIAE	-191.214	139.396	-6.10552	2.2421e-08	4.12494e-07	4.49463
TMEM136	16.1956	19.7389	6.10427	2.25471e-08	4.1446e-07	4.49151
MRGPRX1	8.26889	7.75208	6.10302	2.26743e-08	4.16446e-07	4.48837
FOXP2	-40.9075	22.4918	-6.10245	2.27321e-08	4.17154e-07	4.48696
PSMD14	644.944	1134.42	6.09982	2.30025e-08	4.21747e-07	4.48037
BCL2	-28.9606	29.6411	-6.09964	2.30214e-08	4.21747e-07	4.47991
BMF	25.44	23.85	6.0933	2.36859e-08	4.33554e-07	4.46407
HUS1B	8.90222	8.34583	6.09172	2.38544e-08	4.3627e-07	4.46012
SPERT	7.19333	6.74375	6.09126	2.39031e-08	4.36791e-07	4.45898
AHRR	-52.2044	31.1417	-6.09076	2.39572e-08	4.37412e-07	4.45772
FAM209B	18.02	16.8938	6.0885	2.42008e-08	4.41486e-07	4.45209
POC1A	45.275	53.9536	6.08565	2.45131e-08	4.46806e-07	4.44494
RARG	33.3515	31.267	6.08518	2.45641e-08	4.4736e-07	4.44379
ZNF584	30.8511	28.9229	6.08188	2.4931e-08	4.5366e-07	4.43552
C16orf95	24.5589	34.974	6.07977	2.51677e-08	4.57583e-07	4.43026
FAM117A	-95.9111	142.75	-6.07863	2.52965e-08	4.5954e-07	4.42741
FLJ36848	-26.8744	23.0719	-6.07832	2.53319e-08	4.59797e-07	4.42663
DGCR11	26.59	24.9281	6.07697	2.5486e-08	4.62205e-07	4.42326
CIRBP-AS1	12.475	11.6953	6.07265	2.59838e-08	4.70839e-07	4.41247
SRCRB4D	22.6733	21.2563	6.06919	2.63904e-08	4.77808e-07	4.40382
HEATR5A	-182.048	283.68	-6.06861	2.64587e-08	4.78644e-07	4.40238
OTP	7.73278	7.24948	6.06769	2.65677e-08	4.79731e-07	4.40009
APOC2	10.4867	9.83125	6.0676	2.65787e-08	4.79731e-07	4.39986
LY86-AS1	6.57296	6.16215	6.06754	2.65853e-08	4.79731e-07	4.39972
ADAM15	107.255	114.61	6.06307	2.71235e-08	4.89036e-07	4.38854
KIAA1211	-91.1163	67.2007	-6.06185	2.72724e-08	4.91311e-07	4.38549
LOC100507600	9.56667	8.96875	6.06154	2.73096e-08	4.91572e-07	4.38473
BIN3-IT1	18.64	17.475	6.06022	2.74716e-08	4.94078e-07	4.38143
LOC100130264	11.4767	10.7594	6.05851	2.76831e-08	4.97468e-07	4.37716
LINC00628	9.67167	9.06719	6.05794	2.77532e-08	4.98316e-07	4.37575
MDFI	21.05	19.7344	6.05763	2.77928e-08	4.98613e-07	4.37495
KDM8	10.8472	10.1693	6.05703	2.78676e-08	4.99541e-07	4.37345
CAPNS2	20.6989	19.4052	6.05649	2.79342e-08	5.0032e-07	4.37212
LOC101927710	18.4556	17.3021	6.05508	2.81108e-08	5.03068e-07	4.36861
RAB40AL	18.3844	17.2354	6.05467	2.81626e-08	5.03578e-07	4.36758
GS1-164F24.1	20.5089	19.2271	6.05441	2.81962e-08	5.03763e-07	4.36691
LINC00184	9.40778	8.81979	6.05282	2.83977e-08	5.06944e-07	4.36294
MORN5	-26.1478	13.8365	-6.05247	2.84419e-08	5.07316e-07	4.36208
EGR4	10.8933	10.2125	6.04925	2.88545e-08	5.14251e-07	4.35404
KIF5C	13.147	12.3253	6.04301	2.96709e-08	5.28366e-07	4.33848
SCARA3	-29.4052	16.6382	-6.04274	2.97076e-08	5.28585e-07	4.33779
CNTNAP4	5.25083	4.92266	6.03999	3.00752e-08	5.34686e-07	4.33093
IL36A	14.3722	13.474	6.03969	3.01152e-08	5.34959e-07	4.33018
ABCD3	-291.014	488.641	-6.03729	3.04408e-08	5.39967e-07	4.32418
PLK3	21.9463	33.3858	6.03724	3.0447e-08	5.39967e-07	4.32407
CLIC5	-160.799	116.101	-6.03693	3.04892e-08	5.40273e-07	4.3233
DEPDC4	6.48722	6.08177	6.03618	3.05922e-08	5.41442e-07	4.32142
TVP23A	10.3322	9.68646	6.03608	3.06052e-08	5.41442e-07	4.32118
C1orf228	5.54222	5.19583	6.03527	3.07168e-08	5.42974e-07	4.31915
PITPNM2	-17.4137	23.9135	-6.03453	3.08184e-08	5.44325e-07	4.3173
NS3BP	21.1556	19.8333	6.03336	3.09806e-08	5.46743e-07	4.31438
FOXD3	-3.51333	2.29514	-6.03303	3.1025e-08	5.47082e-07	4.31358
PRKCG	11.4267	10.7125	6.03207	3.11594e-08	5.49004e-07	4.31116
FGL2	-468.617	398.23	-6.03017	3.14249e-08	5.53232e-07	4.30643
OPN3	-155.731	155.178	-6.02757	3.17914e-08	5.5923e-07	4.29996
ESM1	50.1556	47.0208	6.02344	3.2384e-08	5.69191e-07	4.28965
CEACAM3	21.3863	29.633	6.02199	3.25949e-08	5.72433e-07	4.28602
BSND	8.99407	8.43194	6.02132	3.26929e-08	5.73689e-07	4.28435
KIF13B	-154.359	161.655	-6.02098	3.27425e-08	5.74095e-07	4.2835
DNAJB13	23.6233	22.1469	6.02034	3.28355e-08	5.75259e-07	4.28192
ACSF2	-127.52	98.85	-6.01746	3.32605e-08	5.82234e-07	4.27474
BTNL8	-197.456	77.6521	-6.01663	3.33847e-08	5.83935e-07	4.27266
NKAIN4	5.58861	5.23932	6.01471	3.36716e-08	5.88479e-07	4.26788
NPHP3	-62.3359	83.9101	-6.01349	3.38551e-08	5.91208e-07	4.26484
RNF208	18.4344	17.2823	6.01321	3.38977e-08	5.91476e-07	4.26414
DUS2	40.3639	69.8578	6.01234	3.40303e-08	5.9331e-07	4.26196
STX6	50.5744	100.924	6.01203	3.40765e-08	5.93638e-07	4.2612
P2RX4	-173.436	249.688	-6.01066	3.42862e-08	5.96812e-07	4.25778
ADAMTS18	11.9661	11.2182	6.00909	3.45273e-08	6.00526e-07	4.25386
RSPH6A	15.5789	14.6052	6.00652	3.49247e-08	6.0695e-07	4.24747
CCDC151	23.65	22.1719	6.00471	3.52079e-08	6.11381e-07	4.24296
PCF11	-72.4206	143.331	-6.00432	3.52698e-08	6.11965e-07	4.24198
CD5	28.7883	26.9891	6.00348	3.54024e-08	6.13773e-07	4.23988
LOC728099	11.4883	10.7703	6.00244	3.55672e-08	6.16137e-07	4.23729
SYNCRIP	235.902	509.267	6.00217	3.56094e-08	6.16376e-07	4.23663
CDHR3	-14.5822	11.0625	-6.00035	3.59005e-08	6.20919e-07	4.23208
LOC286359	9.56667	8.96875	5.99894	3.61267e-08	6.24332e-07	4.22857
MGC15885	14.6311	13.7167	5.99252	3.71754e-08	6.41532e-07	4.21258
LOC100288860	17.5389	16.4427	5.99249	3.71813e-08	6.41532e-07	4.21249
RP11-307P5.2	13.8922	13.024	5.99104	3.74217e-08	6.45167e-07	4.20889
ZNF821	13.0137	12.2003	5.99085	3.74541e-08	6.45212e-07	4.20841
HSD17B11	-904.412	1095.91	-5.99029	3.75471e-08	6.463e-07	4.20702
HIST1H2BM	9.57111	8.97292	5.99002	3.75918e-08	6.46555e-07	4.20635
VWA3A	10.73	10.0594	5.9889	3.77801e-08	6.49278e-07	4.20356
TMPRSS11D	17.0478	15.9823	5.98821	3.78965e-08	6.50761e-07	4.20184
NUP50-AS1	33.37	31.2844	5.98779	3.79685e-08	6.51481e-07	4.20078
LOC730098	15.2567	14.3031	5.98739	3.80357e-08	6.51916e-07	4.19979
FCGBP	-3709.18	1365.38	-5.98728	3.8054e-08	6.51916e-07	4.19952
GAD2	4.51067	4.22875	5.9856	3.83399e-08	6.56295e-07	4.19534
LOC648987	22.2767	20.8844	5.97943	3.94086e-08	6.74055e-07	4.17997
RP11-534L20.5	17.7933	16.6812	5.97918	3.94526e-08	6.74276e-07	4.17935
AQP11	46.0133	43.1375	5.97791	3.96768e-08	6.77572e-07	4.17618
PRPF40B	27.6967	25.9656	5.97768	3.97169e-08	6.77722e-07	4.17562
WNT8A	12.7778	11.9792	5.97628	3.99653e-08	6.81424e-07	4.17213
LURAP1	21.1022	19.7833	5.97374	4.04205e-08	6.88643e-07	4.1658
ABCA1	-104.424	131.027	-5.97344	4.04738e-08	6.88696e-07	4.16506
ERVH-4	33.4433	31.3531	5.97337	4.04872e-08	6.88696e-07	4.16488
PCDHB1	10.9444	10.2604	5.9726	4.06257e-08	6.90307e-07	4.16297
FKSG29	12.0767	11.3219	5.97249	4.06457e-08	6.90307e-07	4.16269
LINC00458	5.00519	4.69236	5.97117	4.08852e-08	6.9383e-07	4.15941
PDPK1	13.87	13.0031	5.9699	4.11172e-08	6.96772e-07	4.15624
OR12D2	13.42	12.5813	5.96987	4.11229e-08	6.96772e-07	4.15617
AFF3	-5.45556	5.01042	-5.96706	4.16393e-08	7.0497e-07	4.14919
ARHGEF9	-35.0656	52.2677	-5.96595	4.18468e-08	7.07931e-07	4.14641
RAMP2-AS1	7.26889	6.81458	5.9641	4.21926e-08	7.13222e-07	4.1418
ABCC13	-29.7461	13.913	-5.96264	4.24665e-08	7.17293e-07	4.13819
PDE6G	4.83222	4.53021	5.96217	4.25564e-08	7.18251e-07	4.137
ARRDC4	-297.576	272.273	-5.96148	4.26869e-08	7.19893e-07	4.13529
KIFC3	18.91	17.7281	5.95841	4.32746e-08	7.29236e-07	4.12764
TPBGL	14.7944	13.8698	5.95635	4.36723e-08	7.35365e-07	4.12252
C2orf27A	20.6083	25.212	5.95479	4.39769e-08	7.39918e-07	4.11864
ACTG2	-1278.83	597.679	-5.95447	4.40388e-08	7.40386e-07	4.11785
ADPRHL1	25.1611	23.5885	5.9542	4.40913e-08	7.40692e-07	4.11718
PAPPA2	10.0672	16.0839	5.95328	4.42734e-08	7.43176e-07	4.11487
BSG	-887.169	929.479	-5.95216	4.44932e-08	7.46287e-07	4.1121
LOC727916	-22.3167	18.9781	-5.95138	4.46475e-08	7.48295e-07	4.11017
DUSP13	14.9656	14.0302	5.9512	4.46832e-08	7.48314e-07	4.10972
EXOC3L1	15.2606	14.3068	5.95086	4.47509e-08	7.48869e-07	4.10887
SLC30A3	2.84889	2.67083	5.94582	4.57652e-08	7.65252e-07	4.09633
LOC102725438	16.9878	15.926	5.94554	4.58226e-08	7.65619e-07	4.09563
FOXRED2	25.6144	24.0135	5.94453	4.60286e-08	7.68469e-07	4.09312
LOC339874	7.835	7.34531	5.94078	4.68008e-08	7.80758e-07	4.08381
NPTN-IT1	-126.642	139.423	-5.93993	4.69779e-08	7.83109e-07	4.08169
TCEAL2	-54.5289	19.3792	-5.93843	4.72923e-08	7.87744e-07	4.07796
C8orf88	-36.9072	26.3661	-5.93651	4.76983e-08	7.92865e-07	4.07317
CORO6	-14.5244	19.4333	-5.9365	4.77001e-08	7.92865e-07	4.07315
IL13	17.5378	16.4417	5.93645	4.77096e-08	7.92865e-07	4.07304
AC068138.1	11.7578	11.0229	5.93478	4.80663e-08	7.98181e-07	4.06887
LOC100506258	8.34778	7.82604	5.93326	4.83919e-08	8.02971e-07	4.06509
ZFP3	-90.5478	67.6448	-5.93256	4.85418e-08	8.04842e-07	4.06336
SDSL	55.4422	51.9771	5.93207	4.86485e-08	8.05994e-07	4.06213
TMEM206	59.2344	92.8323	5.93144	4.8783e-08	8.07605e-07	4.06059
PPP3CB-AS1	-14.1361	15.5057	-5.93092	4.88962e-08	8.0886e-07	4.05929
DIO2-AS1	9.38778	8.80104	5.93036	4.90185e-08	8.09814e-07	4.05789
CRTAC1	12.7033	11.9094	5.93031	4.90286e-08	8.09814e-07	4.05777
PRODH2	13.8367	12.9719	5.92882	4.93548e-08	8.13936e-07	4.05406
C20orf62	6.16296	5.77778	5.92878	4.93639e-08	8.13936e-07	4.05396
LOC101927537	14.3444	13.4479	5.92865	4.9391e-08	8.13936e-07	4.05365
AP000347.2	17.5711	16.4729	5.92475	5.02539e-08	8.27527e-07	4.04395
LINC00441	7.85556	7.36458	5.9211	5.10755e-08	8.40418e-07	4.03487
REM2	28.1722	26.4115	5.92023	5.12731e-08	8.43028e-07	4.03271
B3GNT8	-40.3711	33.8854	-5.91798	5.17866e-08	8.50825e-07	4.02713
GSTM2	-198.049	188.929	-5.91772	5.18458e-08	8.51151e-07	4.02649
PLG	4.87111	4.56667	5.91728	5.19481e-08	8.52185e-07	4.02538
HAO2	8.18389	7.6724	5.91664	5.20947e-08	8.53942e-07	4.02381
TFR2	22.2244	20.8354	5.91495	5.24869e-08	8.59721e-07	4.0196
MGC12916	9.16222	8.58958	5.91428	5.26426e-08	8.6162e-07	4.01794
IFNA17	19.6167	18.3906	5.91373	5.2771e-08	8.63068e-07	4.01658
PIRT	-20.93	10.1948	-5.9105	5.35335e-08	8.74878e-07	4.00854
CHRNG	15.9511	14.9542	5.90687	5.44004e-08	8.88376e-07	3.99954
LINC00294	-82.3778	134.688	-5.9053	5.47822e-08	8.93937e-07	3.99562
COL20A1	8.15722	7.6474	5.90481	5.4899e-08	8.95168e-07	3.99443
DNAI1	10.425	9.77344	5.90409	5.50756e-08	8.97372e-07	3.99263
LINC01268	-44.8233	25.7281	-5.90331	5.52661e-08	8.99169e-07	3.9907
PSMA1	697.085	1638.01	5.9033	5.5269e-08	8.99169e-07	3.99067
PRR12	33.8711	31.7542	5.90277	5.53975e-08	9.00584e-07	3.98937
LDHA	1986.69	4929.14	5.90082	5.58787e-08	9.07725e-07	3.98452
KIAA1161	-60.3556	50.6833	-5.89732	5.67527e-08	9.21232e-07	3.97582
LOC101928104	12.3044	11.5354	5.89673	5.69017e-08	9.22531e-07	3.97435
LOC101929734	12.8411	12.0385	5.89666	5.6918e-08	9.22531e-07	3.97419
IQCF1	8.63167	8.09219	5.89641	5.69813e-08	9.22868e-07	3.97357
MAB21L2	-197.458	92.4495	-5.89579	5.71395e-08	9.24737e-07	3.97201
CTD-2269F5.1	15.41	14.4469	5.89436	5.75022e-08	9.29912e-07	3.96847
MPO	8.47722	7.9474	5.89382	5.76384e-08	9.31419e-07	3.96714
TJP3	-97.3089	103.156	-5.89228	5.80327e-08	9.37092e-07	3.96332
LOC202025	-50.7011	53.9844	-5.88892	5.89025e-08	9.50428e-07	3.95498
SLC34A1	8.88556	8.33021	5.8887	5.89614e-08	9.50671e-07	3.95442
LOC100131043	24.3089	22.7896	5.88715	5.93664e-08	9.56488e-07	3.95058
FAM230B	11.9244	11.1792	5.88692	5.9428e-08	9.56769e-07	3.95
LOC400940	4.52	4.2375	5.88602	5.96627e-08	9.59225e-07	3.94779
CYP8B1	11.3744	10.6635	5.886	5.96692e-08	9.59225e-07	3.94773
ZNF416	19.0772	26.3766	5.88552	5.97958e-08	9.60547e-07	3.94654
LRRC66	-71.2833	50.4052	-5.88267	6.05547e-08	9.72018e-07	3.93947
HTR4	-18.3052	19.7167	-5.8796	6.13828e-08	9.84581e-07	3.93185
B3GNT4	26.8922	25.2115	5.87757	6.19366e-08	9.92728e-07	3.92682
DDX31	28.5741	47.516	5.87516	6.26006e-08	1.00263e-06	3.92084
TNN	14.22	13.3313	5.87407	6.29018e-08	1.0067e-06	3.91814
CALCOCO1	-136.967	172.277	-5.87391	6.29478e-08	1.0067e-06	3.91773
CATSPER1	15.2367	14.2844	5.87266	6.32955e-08	1.01151e-06	3.91464
LOC101928525	14.7222	13.8021	5.86899	6.43314e-08	1.02664e-06	3.90554
LOC100506299	-22.8111	24.4563	-5.86897	6.43368e-08	1.02664e-06	3.90549
VAX2	13.7656	12.9052	5.86778	6.46779e-08	1.0307e-06	3.90253
GADD45G	47.6622	44.6833	5.86775	6.46865e-08	1.0307e-06	3.90245
ZNF527	18.6322	17.4677	5.86712	6.48669e-08	1.03251e-06	3.90089
C19orf47	12.2478	11.4823	5.86701	6.48956e-08	1.03251e-06	3.90064
ARHGAP10	56.6889	53.1458	5.86565	6.52886e-08	1.038e-06	3.89725
GYPB	7.55417	10.4779	5.86152	6.64906e-08	1.05634e-06	3.88702
SNORD8	9.28	8.7	5.85859	6.73554e-08	1.06929e-06	3.87977
GIPC1	-142.572	217.422	-5.85828	6.74489e-08	1.06999e-06	3.87899
RP11-134L10.1	18.8389	17.6615	5.85712	6.77961e-08	1.07471e-06	3.87611
LINGO3	41.2089	38.6333	5.85611	6.80989e-08	1.07872e-06	3.87361
FENDRR	-23.2789	25.1677	-5.85263	6.91519e-08	1.0946e-06	3.865
GAREML	13.535	12.6891	5.85232	6.92492e-08	1.09534e-06	3.86421
NPSR1-AS1	10.4711	9.81667	5.852	6.93472e-08	1.09609e-06	3.86341
OXTR	24.6456	23.1052	5.85175	6.94227e-08	1.09648e-06	3.8628
GREB1L	11.9181	11.1733	5.85049	6.98088e-08	1.10178e-06	3.85969
ELMSAN1	-36.2094	55.5786	-5.8502	6.99e-08	1.10241e-06	3.85896
C20orf26	5.24148	4.91389	5.84944	7.01343e-08	1.1053e-06	3.85708
C11orf57	33.587	73.4906	5.84896	7.02817e-08	1.10682e-06	3.8559
ABCF2	66.3033	114.636	5.84836	7.04701e-08	1.10898e-06	3.8544
D21S2088E	10.5161	9.85885	5.84657	7.10284e-08	1.11696e-06	3.84997
SPATA19	7.27278	6.81823	5.84511	7.14876e-08	1.12336e-06	3.84635
HSP90AB1	1312.75	2767.79	5.84477	7.15954e-08	1.12396e-06	3.8455
GPR78	14.0822	13.2021	5.84466	7.16298e-08	1.12396e-06	3.84523
ADAMTSL1	-7.37222	7.74965	-5.84327	7.20702e-08	1.13006e-06	3.84179
CENPT	-15.1183	21.8016	-5.84187	7.25154e-08	1.13621e-06	3.83834
ATP2B2	3.54833	3.32656	5.84147	7.26458e-08	1.13744e-06	3.83733
LINC00475	7.42333	6.95938	5.84128	7.27044e-08	1.13753e-06	3.83687
CCNB3	14.6533	13.7375	5.84056	7.29358e-08	1.13981e-06	3.83509
CELF6	-19.89	21.6198	-5.8405	7.29552e-08	1.13981e-06	3.83494
TNNI3K	-20.49	23.374	-5.83978	7.3187e-08	1.14224e-06	3.83316
CSNK1G2	77.1556	169.175	5.83969	7.32164e-08	1.14224e-06	3.83293
LOC100506929	10.0644	9.43542	5.83753	7.3919e-08	1.15237e-06	3.82757
RIMS4	8.545	8.01094	5.83526	7.46622e-08	1.16312e-06	3.82195
GPR26	5.26741	4.93819	5.83109	7.60466e-08	1.18383e-06	3.81164
SMIM5	-41.9333	24.9375	-5.83078	7.61496e-08	1.18459e-06	3.81088
BDNF	9.62444	9.02292	5.82833	7.69771e-08	1.1966e-06	3.80481
LOC101928612	12.4756	11.6958	5.82793	7.71124e-08	1.19784e-06	3.80382
IL17C	25.6044	24.0042	5.82715	7.7379e-08	1.20112e-06	3.80188
LOC400794	6.49333	6.0875	5.8231	7.87739e-08	1.2219e-06	3.79185
GHRLOS	10.0717	9.44219	5.82088	7.9547e-08	1.23301e-06	3.78636
GPR173	7.78472	7.29818	5.82065	7.96279e-08	1.23338e-06	3.78579
TLE4	-46.7767	48.0902	-5.82009	7.98256e-08	1.23556e-06	3.7844
OTULIN	27.5104	49.0854	5.81749	8.0745e-08	1.24889e-06	3.77796
FGF6	21.5356	20.1896	5.81665	8.10415e-08	1.25224e-06	3.7759
SLMO1	24.9856	23.424	5.81655	8.10767e-08	1.25224e-06	3.77566
PLEKHF1	68.3744	64.101	5.81428	8.18912e-08	1.26391e-06	3.77004
PDE3B	-64.6059	71.1208	-5.81189	8.2761e-08	1.27643e-06	3.76411
POTEM	20.7789	19.4802	5.81163	8.28546e-08	1.27696e-06	3.76347
MIATNB	21.8244	20.4604	5.81144	8.29249e-08	1.27714e-06	3.76299
FGF12	6.8737	6.4441	5.81096	8.30972e-08	1.27888e-06	3.76183
AC100830.4	15.7111	14.7292	5.80933	8.3697e-08	1.2872e-06	3.75779
DSC2	-248.942	287.096	-5.80383	8.57461e-08	1.31778e-06	3.74419
E2F6	98.7644	166.008	5.80345	8.58911e-08	1.31907e-06	3.74324
AC016999.2	15.6567	14.6781	5.80305	8.60403e-08	1.32042e-06	3.74227
LINC01105	5.71519	5.35799	5.80252	8.62449e-08	1.32263e-06	3.74093
MICALCL	-20.6011	18.9198	-5.80219	8.63669e-08	1.32356e-06	3.74014
PREX2	-10.3311	10.7146	-5.80166	8.65714e-08	1.32575e-06	3.73881
FAM189A1	-42.22	17.6521	-5.79985	8.72633e-08	1.33541e-06	3.73433
LINC00167	8.05889	7.55521	5.79903	8.75759e-08	1.33924e-06	3.73232
LOC101927603	12.3767	11.6031	5.79887	8.76387e-08	1.33926e-06	3.73192
LRRC43	15.7519	14.7674	5.79778	8.80618e-08	1.34477e-06	3.72921
RP4-740C4.7	-25.2678	30.3615	-5.79479	8.92261e-08	1.36159e-06	3.72183
SNORA65	12.2933	11.525	5.79458	8.93087e-08	1.3619e-06	3.72131
SLC24A4	5.67963	5.32465	5.79126	9.06203e-08	1.38092e-06	3.71311
OR2S2	13.1933	12.3688	5.7905	9.09247e-08	1.38459e-06	3.71123
FCGRT	-461.512	377.882	-5.78975	9.12257e-08	1.3882e-06	3.70937
STX1A	51.0089	47.8208	5.78926	9.14218e-08	1.3902e-06	3.70816
C10orf85	17.4656	16.374	5.78865	9.16682e-08	1.39297e-06	3.70665
PRDX6	-627.181	1225.96	-5.78661	9.24899e-08	1.40447e-06	3.70163
OLFM2	13.0278	12.2135	5.78158	9.45583e-08	1.43487e-06	3.68919
CHST10	39.6467	37.1688	5.77836	9.59037e-08	1.45311e-06	3.68124
GNAO1	-18.7719	14.1305	-5.77825	9.59534e-08	1.45311e-06	3.68095
TMEM207	9.86	9.24375	5.77823	9.59612e-08	1.45311e-06	3.68091
RP11-467D6.1	13.2656	12.4365	5.7755	9.71167e-08	1.46958e-06	3.67417
PRR5	49.4617	78.7536	5.77384	9.7827e-08	1.47929e-06	3.67008
RNF17	5.59722	5.2474	5.77321	9.80987e-08	1.48237e-06	3.66851
TYRO3P	7.86944	7.3776	5.77154	9.882e-08	1.49156e-06	3.66439
DGKA	-86.4489	97.9542	-5.77148	9.88452e-08	1.49156e-06	3.66425
ERVW-1	10.8661	10.187	5.76968	9.9629e-08	1.50234e-06	3.65981
ANKRD23	25.2067	23.6313	5.76802	1.00359e-07	1.5113e-06	3.6557
ARHGEF37	-33.0861	37.1984	-5.76787	1.00424e-07	1.5113e-06	3.65534
NFIC	-134.827	138.483	-5.76785	1.00432e-07	1.5113e-06	3.65529
CCDC64B	-79.3489	93.3771	-5.76634	1.01102e-07	1.52032e-06	3.65155
SGK2	-121.884	82.575	-5.7643	1.02008e-07	1.53255e-06	3.64653
XXYLT1	34.4344	32.2823	5.76419	1.02057e-07	1.53255e-06	3.64626
AC141928.1	12.8028	12.0026	5.76353	1.02353e-07	1.53593e-06	3.64463
S100A11	1730.66	2268.81	5.76298	1.02604e-07	1.53863e-06	3.64325
PWP1	198.469	430.098	5.76272	1.0272e-07	1.53931e-06	3.64261
DBH-AS1	15.1811	14.2323	5.76116	1.03425e-07	1.5488e-06	3.63876
PRRX2-AS1	18.6067	17.4438	5.76007	1.0392e-07	1.55514e-06	3.63608
CYP2A6	10.4608	17.1195	5.75824	1.04759e-07	1.56662e-06	3.63155
DNAH6	5.26361	5.68047	5.75381	1.06813e-07	1.59623e-06	3.62062
DNASE1L3	-142.484	62.3797	-5.75361	1.06906e-07	1.59651e-06	3.62013
NCKAP5L	12.9706	12.1599	5.75304	1.07173e-07	1.59939e-06	3.61873
LOC101929592	9.18111	8.60729	5.75209	1.07619e-07	1.60494e-06	3.61639
CCDC81	10.1244	9.49167	5.75151	1.07896e-07	1.60797e-06	3.61494
ZDHHC14	15.3917	22.2714	5.75041	1.08418e-07	1.61463e-06	3.61223
BC048141	8.95889	8.39896	5.7477	1.09709e-07	1.63249e-06	3.60556
GPBP1L1	-128.173	270.483	-5.74758	1.09768e-07	1.63249e-06	3.60526
ARHGEF15	13.3522	24.151	5.74565	1.10698e-07	1.6452e-06	3.60051
CDK20	-26.18	35.9562	-5.74403	1.1149e-07	1.65584e-06	3.59649
AAGAB	67.003	82.6597	5.7431	1.11943e-07	1.66142e-06	3.59422
CES3	-246.968	159.001	-5.74256	1.12209e-07	1.66335e-06	3.59288
TMEM171	-125.505	78.8391	-5.74252	1.12227e-07	1.66335e-06	3.59279
ADRB2	-26.8578	24.5042	-5.7422	1.12384e-07	1.66455e-06	3.592
CLEC10A	-66.0444	42.25	-5.74107	1.12944e-07	1.6717e-06	3.5892
PSMB1	703.839	1746.19	5.7405	1.13225e-07	1.6747e-06	3.5878
TRMT2A	37.1744	34.851	5.73999	1.13481e-07	1.67735e-06	3.58653
AMBRA1	21.2433	48.3698	5.73917	1.13886e-07	1.68158e-06	3.58452
CNTN4	-43.1744	33.9323	-5.73882	1.14061e-07	1.68158e-06	3.58366
NAPA-AS1	8.95944	8.39948	5.73882	1.14062e-07	1.68158e-06	3.58366
EXO5	22.2822	30.6479	5.73879	1.14078e-07	1.68158e-06	3.58358
RNF151	16.1944	15.1823	5.73799	1.14476e-07	1.6863e-06	3.58161
PLD6	12.4733	11.6937	5.73773	1.14605e-07	1.68705e-06	3.58098
DACH2	7.14889	6.70208	5.73719	1.14881e-07	1.68997e-06	3.57962
RP11-252E2.1	14.7067	13.7875	5.73585	1.15555e-07	1.69873e-06	3.57633
ANO4	4.86111	4.55729	5.73338	1.16809e-07	1.71599e-06	3.57025
MDH1B	11.8233	11.0844	5.73245	1.17285e-07	1.72182e-06	3.56796
RAD51-AS1	-33.6944	43.2198	-5.73185	1.17596e-07	1.72523e-06	3.56647
ODF4	5.15611	4.83385	5.73158	1.17732e-07	1.72605e-06	3.56582
KIAA1751	11.6937	10.9628	5.72764	1.1978e-07	1.75488e-06	3.5561
POU5F1B	54.3522	50.9552	5.72736	1.19929e-07	1.75505e-06	3.5554
LOC100128288	-18.0678	14.1781	-5.72731	1.19953e-07	1.75505e-06	3.55529
KIF1A	5.42519	5.08611	5.72106	1.23278e-07	1.80247e-06	3.53989
LINC01351	-10.8156	6.84375	-5.72041	1.23632e-07	1.80643e-06	3.53827
CACNG5	9.87056	9.25365	5.71941	1.24174e-07	1.81312e-06	3.53581
AQP2	8.83778	11.541	5.71547	1.26331e-07	1.84337e-06	3.5261
C14orf159	-64.5372	115.405	-5.71524	1.26458e-07	1.84399e-06	3.52554
ITPKB-IT1	5.03667	4.72187	5.71424	1.27008e-07	1.85076e-06	3.52309
BYSL	97.0678	141.751	5.71402	1.27134e-07	1.85135e-06	3.52253
C5orf47	6.73222	6.31146	5.71301	1.27691e-07	1.85822e-06	3.52007
MFSD8	-40.8196	91.7372	-5.71165	1.28454e-07	1.86806e-06	3.51671
PTBP2	-66.1783	83.9578	-5.7099	1.29441e-07	1.88115e-06	3.5124
TNFAIP8L3	-11.4233	5.42396	-5.70781	1.3063e-07	1.8969e-06	3.50724
SLC27A6	-10.63	4.50104	-5.70768	1.307e-07	1.8969e-06	3.50694
TTC21A	13.6711	12.8167	5.70623	1.31531e-07	1.90769e-06	3.50337
KIAA0020	98.3583	176.586	5.70566	1.31862e-07	1.9112e-06	3.50195
DMD	-56.9928	36.9693	-5.70432	1.32634e-07	1.92084e-06	3.49866
ZBTB7C	-115.755	50.9464	-5.7042	1.32704e-07	1.92084e-06	3.49836
CTD-2537I9.16	13.2067	12.3812	5.70389	1.32884e-07	1.92215e-06	3.4976
PPP1R17	8.38056	7.85677	5.70109	1.34518e-07	1.9445e-06	3.49071
NPY1R	-60.6678	26.074	-5.69809	1.36294e-07	1.96885e-06	3.48332
TRPV4	15.2544	14.301	5.69758	1.36597e-07	1.97191e-06	3.48206
RIOK3	-262.446	362.314	-5.69676	1.37085e-07	1.97765e-06	3.48005
CD160	-32.7033	20.0906	-5.69481	1.38259e-07	1.99325e-06	3.47524
KCNN3	-18.0244	11.5188	-5.6937	1.3893e-07	2.00159e-06	3.47251
SNHG22	-14.0744	16.3885	-5.69327	1.39192e-07	2.00403e-06	3.47145
TOLLIP-AS1	19.6678	18.4385	5.69078	1.40709e-07	2.02453e-06	3.46534
OR14J1	13.3822	12.5458	5.68981	1.41305e-07	2.03175e-06	3.46296
ZNF106	-66.9928	162.778	-5.68787	1.42508e-07	2.04769e-06	3.45817
PLAT	-345.928	347.843	-5.68615	1.4358e-07	2.06172e-06	3.45395
EGFLAM	35.4778	33.2604	5.6851	1.44241e-07	2.06972e-06	3.45136
AFF1	-132.088	266.779	-5.68496	1.44328e-07	2.06972e-06	3.45102
CDK5RAP2	43.1478	65.7177	5.68456	1.44581e-07	2.07198e-06	3.45003
SLC25A23	-43.68	69.7333	-5.68415	1.44838e-07	2.07429e-06	3.44903
RAB42	47.7222	44.7396	5.68328	1.45387e-07	2.08077e-06	3.44689
OSGEPL1	41.8572	84.4828	5.68064	1.47073e-07	2.10351e-06	3.44039
PTK2B	-40.3717	49.5099	-5.68038	1.47235e-07	2.10445e-06	3.43977
PTGDR	-69.5463	20.917	-5.67882	1.48241e-07	2.11742e-06	3.43593
LGI3	1.96444	1.84167	5.67864	1.48359e-07	2.11772e-06	3.43548
FAM178B	19.3856	18.174	5.67792	1.48827e-07	2.12246e-06	3.4337
PPAP2A	-462.361	547.92	-5.67782	1.48888e-07	2.12246e-06	3.43347
RP5-890E16.2	13.7389	12.8802	5.67696	1.49448e-07	2.12904e-06	3.43135
HIST1H4D	12.3589	11.5865	5.6741	1.51321e-07	2.15432e-06	3.42432
LAMC3	12.2006	11.438	5.67317	1.5194e-07	2.1617e-06	3.42202
ACADSB	-79.1922	83.5823	-5.67235	1.52484e-07	2.16801e-06	3.42001
DCLK1	-28.6544	20.849	-5.66696	1.56101e-07	2.21798e-06	3.40678
P2RY6	40.6522	38.1115	5.66636	1.56514e-07	2.2224e-06	3.40529
KLB	-12.4444	12.9583	-5.66341	1.58538e-07	2.24966e-06	3.39804
NUTM1	14.8317	13.9047	5.66285	1.58922e-07	2.25363e-06	3.39667
FLNB	-339.545	393.043	-5.66112	1.60123e-07	2.26917e-06	3.39242
SNCG	7.63167	7.15469	5.65969	1.6112e-07	2.27937e-06	3.38892
OR1Q1	7.99944	7.49948	5.65961	1.6118e-07	2.27937e-06	3.38871
CHRNA4	4.10417	3.84766	5.65951	1.61251e-07	2.27937e-06	3.38846
DIAPH3-AS1	5.83333	5.46875	5.65949	1.61263e-07	2.27937e-06	3.38842
CRMP1	33.0589	30.9927	5.65915	1.61503e-07	2.28127e-06	3.38758
NMRK2	14.0533	13.175	5.65866	1.61843e-07	2.28458e-06	3.38639
LOC91450	15.6122	14.6365	5.65717	1.62899e-07	2.298e-06	3.38272
FAM167B	27.6489	25.9208	5.65585	1.63835e-07	2.30969e-06	3.37949
ZNF429	10.2833	9.64062	5.65519	1.64308e-07	2.31485e-06	3.37786
RAN	977.209	1869.87	5.65369	1.65381e-07	2.32845e-06	3.37418
EHD3	26.6222	38.2361	5.6525	1.66242e-07	2.33905e-06	3.37125
TGM5	18.8	17.625	5.65228	1.66402e-07	2.33979e-06	3.37071
ZNF491	2.36556	2.21771	5.6506	1.67623e-07	2.35542e-06	3.36658
EHBP1L1	-44.9228	68.5599	-5.65024	1.67886e-07	2.35759e-06	3.3657
IL5RA	7.34333	6.88438	5.6492	1.68646e-07	2.36673e-06	3.36315
TYMSOS	22.8678	21.4385	5.64815	1.69415e-07	2.37598e-06	3.36058
C6	19.9078	18.6635	5.64609	1.70944e-07	2.39587e-06	3.3555
MYO16	5.55889	5.21146	5.64588	1.71097e-07	2.39646e-06	3.355
MLXIP	-228.001	247.953	-5.64397	1.72526e-07	2.41491e-06	3.3503
TDH	5.85704	5.49097	5.64303	1.73227e-07	2.42317e-06	3.34801
GPATCH4	42.548	87.2621	5.64237	1.73725e-07	2.42856e-06	3.34639
POLD4	-102.681	178.986	-5.64219	1.73862e-07	2.4289e-06	3.34595
SLC17A8	-7.44222	3.25625	-5.6402	1.75374e-07	2.44845e-06	3.34106
ONECUT3	16.8456	15.7927	5.63832	1.76815e-07	2.46697e-06	3.33644
ETNK2	18.8578	17.6792	5.638	1.77056e-07	2.46876e-06	3.33566
SEPP1	-1352.58	1537.96	-5.63438	1.79866e-07	2.50631e-06	3.32677
DNAJC4	-21.8918	47.7298	-5.63212	1.81641e-07	2.52942e-06	3.32123
UNC5D	-11.1322	8.43021	-5.63181	1.81884e-07	2.52956e-06	3.32047
FOXO4	-28.2	29.5458	-5.63181	1.81885e-07	2.52956e-06	3.32047
LOC101927650	10.7311	10.0604	5.62995	1.83356e-07	2.54838e-06	3.31592
CLSTN3	30.5267	28.6187	5.62966	1.83588e-07	2.54888e-06	3.3152
PSG5	9.86889	9.25208	5.62961	1.83627e-07	2.54888e-06	3.31508
HHIPL2	12.5289	11.7458	5.62926	1.83905e-07	2.5511e-06	3.31423
PRKACB	-472.455	350.412	-5.62835	1.84633e-07	2.55888e-06	3.312
TYR	7.89333	7.4	5.62823	1.84731e-07	2.55888e-06	3.3117
ZNF804A	11.2811	10.576	5.62812	1.8482e-07	2.55888e-06	3.31143
SLC22A24	10.4722	9.81771	5.62477	1.87532e-07	2.59453e-06	3.30319
MED27	45.2252	91.8542	5.62464	1.87634e-07	2.59453e-06	3.30289
MCF2	4.70028	4.40651	5.62212	1.89697e-07	2.62137e-06	3.29671
C5orf30	-180.017	224.984	-5.62046	1.91072e-07	2.63723e-06	3.29263
OSBPL1A	-140.937	108.338	-5.62044	1.91088e-07	2.63723e-06	3.29258
CLIP3	-36.1972	18.7984	-5.61972	1.91682e-07	2.64375e-06	3.29083
CSAD	-27.0133	39.5361	-5.61865	1.92577e-07	2.6544e-06	3.28819
RP11-119F7.5	-16.9078	12.4323	-5.61722	1.9377e-07	2.66915e-06	3.2847
HORMAD2	7.10667	6.6625	5.61618	1.94651e-07	2.67957e-06	3.28214
LINC00705	19.4011	18.1885	5.61573	1.95033e-07	2.68313e-06	3.28103
SCAMP2	-163.968	244.705	-5.61486	1.95765e-07	2.69149e-06	3.27891
PAX1	5.02222	4.70833	5.61408	1.96432e-07	2.69894e-06	3.27699
LOC100507656	2.68667	2.51875	5.6137	1.96753e-07	2.70165e-06	3.27607
ASCC2	-58.1056	94.1427	-5.61235	1.97913e-07	2.71481e-06	3.27275
CCDC68	-158.489	144.8	-5.61229	1.97963e-07	2.71481e-06	3.27261
C15orf62	9.88944	9.27135	5.60973	2.0017e-07	2.74335e-06	3.26634
CAPN5	-137.816	139.556	-5.60953	2.00339e-07	2.74392e-06	3.26586
C22orf31	14.8033	13.8781	5.60864	2.0112e-07	2.75288e-06	3.26366
EPHA10	-17.7156	22.025	-5.60597	2.03455e-07	2.78308e-06	3.25714
EBF1	-44.9614	43.0029	-5.60557	2.03814e-07	2.78624e-06	3.25614
SCN11A	-6.12481	8.02465	-5.60508	2.04247e-07	2.79039e-06	3.25494
RNF31	10.4756	9.82083	5.60402	2.05187e-07	2.80146e-06	3.25235
MC2R	6.35778	5.96042	5.60323	2.05887e-07	2.80925e-06	3.25042
KIAA1654	9.29778	8.71667	5.6007	2.08158e-07	2.83805e-06	3.24422
C17orf59	13.7211	12.8635	5.60059	2.0826e-07	2.83805e-06	3.24394
SLC44A2	-78.4122	127.264	-5.59991	2.08872e-07	2.8446e-06	3.24228
CD1D	-39.3378	39.1708	-5.59664	2.11851e-07	2.88336e-06	3.23428
USP30	-62.0444	113.1	-5.59638	2.1209e-07	2.8848e-06	3.23364
SNX33	-26.5456	55.9635	-5.59308	2.15141e-07	2.92446e-06	3.22556
MEIS1	-108.414	82.6286	-5.59267	2.15526e-07	2.92785e-06	3.22455
UCN3	18.9144	17.7323	5.58979	2.18228e-07	2.9627e-06	3.2175
ADRA1A	4.61528	4.32682	5.58923	2.18752e-07	2.96796e-06	3.21615
GK5	-58.4963	75.8264	-5.58904	2.18937e-07	2.96861e-06	3.21567
RIT2	-8.68111	3.12812	-5.58629	2.21558e-07	3.00129e-06	3.20894
CRYAB	-258.684	156.7	-5.58622	2.21625e-07	3.00129e-06	3.20877
CTNNA3	-6.83389	4.47656	-5.5845	2.23278e-07	3.02178e-06	3.20457
PODNL1	48.11	45.1031	5.58328	2.24457e-07	3.03585e-06	3.20159
FAM132A	-38.4711	29.6	-5.58248	2.25237e-07	3.0445e-06	3.19962
RP11-549J18.1	-15.2233	13.9615	-5.58176	2.25945e-07	3.05216e-06	3.19785
FAM181A	16.3444	15.3229	5.58113	2.26562e-07	3.05859e-06	3.19631
NFKBIB	27.4659	36.716	5.57915	2.28511e-07	3.08298e-06	3.19146
CTD-2537I9.5	12.4689	11.6896	5.57698	2.30662e-07	3.11006e-06	3.18616
UBQLNL	12.3778	11.6042	5.57683	2.30814e-07	3.11017e-06	3.18579
AFP	11.2456	10.5427	5.57661	2.31027e-07	3.11111e-06	3.18527
PPP4R1L	5.49296	5.14965	5.57445	2.33197e-07	3.13838e-06	3.17998
ELAVL4	-9.81528	10.1315	-5.57344	2.34212e-07	3.15008e-06	3.17752
RAB27A	-224.246	234.392	-5.57288	2.3479e-07	3.15589e-06	3.17613
LOC100130502	10.7844	10.1104	5.57114	2.3656e-07	3.17771e-06	3.17187
MC4R	10.7244	10.0542	5.57083	2.36878e-07	3.18001e-06	3.17112
AGTR2	5.14741	4.82569	5.56895	2.38811e-07	3.20398e-06	3.16652
UBALD1	24.2167	22.7031	5.5683	2.39474e-07	3.21088e-06	3.16495
CDH6	10.0628	15.6866	5.56694	2.40885e-07	3.2278e-06	3.16162
RBFADN	8.74556	8.19896	5.56628	2.41574e-07	3.23503e-06	3.16001
FABP1	-2469.3	1353.03	-5.5658	2.42074e-07	3.23972e-06	3.15884
TMEM30B	-137.593	192.79	-5.56488	2.43039e-07	3.2497e-06	3.15659
EDIL3	-342.321	275.485	-5.56481	2.4312e-07	3.2497e-06	3.1564
FOXF1	-288.363	234.476	-5.56425	2.43701e-07	3.25546e-06	3.15505
SHISA7	5.69444	5.33854	5.56382	2.44157e-07	3.25954e-06	3.15399
TNXB	7.8737	7.3816	5.56356	2.44427e-07	3.26114e-06	3.15336
LOC100507053	-8.84	8.1375	-5.56282	2.4521e-07	3.26957e-06	3.15155
TXNDC11	-80.8411	143.828	-5.56215	2.45928e-07	3.27712e-06	3.1499
NUMB	-36.9256	51.5656	-5.56087	2.4729e-07	3.29324e-06	3.14677
FLNA	-532.198	372.592	-5.55848	2.49849e-07	3.32529e-06	3.14094
IER5L	55.2211	51.7698	5.55783	2.50553e-07	3.3326e-06	3.13935
CYS1	-34.8633	26.2656	-5.55518	2.53441e-07	3.36895e-06	3.13286
BCRP3	7.76611	7.28073	5.55256	2.56323e-07	3.40516e-06	3.12646
ARMC12	12.9811	12.1698	5.55164	2.57336e-07	3.41652e-06	3.12423
LOC100652824	11.7722	11.0365	5.55079	2.5828e-07	3.42695e-06	3.12216
PNPLA2	125.373	156.637	5.55047	2.58643e-07	3.42968e-06	3.12136
MAPT	11.1046	10.4106	5.55029	2.58845e-07	3.43026e-06	3.12092
SLC12A3	4.44407	4.16632	5.54948	2.59744e-07	3.44005e-06	3.11896
UTP18	172.676	349.35	5.54865	2.60682e-07	3.45037e-06	3.11692
LOC101929328	12.6833	11.8906	5.54831	2.61063e-07	3.45331e-06	3.11609
NAPSA	15.5956	14.6208	5.54721	2.62301e-07	3.46756e-06	3.11341
DDX21	891.076	1574.33	5.54698	2.62563e-07	3.46891e-06	3.11284
TENM1	-10.845	4.24115	-5.54683	2.62729e-07	3.46898e-06	3.11249
CYP4B1	-19.7867	9.88333	-5.5464	2.63221e-07	3.47336e-06	3.11143
LOC285178	18.3856	17.2365	5.54574	2.63967e-07	3.48039e-06	3.10983
NPIPA1	-437.86	637.773	-5.54565	2.64075e-07	3.48039e-06	3.10959
TSNARE1	22.9963	21.559	5.54488	2.64957e-07	3.48989e-06	3.10771
LINC00642	6.58704	6.17535	5.54406	2.65886e-07	3.49999e-06	3.10572
TSPAN16	6.99556	6.55833	5.54331	2.66751e-07	3.50926e-06	3.10388
CPSF3	207.397	423.134	5.54219	2.68042e-07	3.52409e-06	3.10115
FGF5	5.51778	5.17292	5.54118	2.69215e-07	3.53527e-06	3.09868
RP11-714L20.1	11.2289	10.5271	5.54118	2.69219e-07	3.53527e-06	3.09867
LOC652993	10.9589	10.274	5.54026	2.70283e-07	3.5451e-06	3.09644
PFDN2	228.492	413.611	5.54025	2.70295e-07	3.5451e-06	3.09641
RP3-388M5.9	11.3	10.5938	5.54001	2.70579e-07	3.54641e-06	3.09582
ANKRD53	9.42833	8.83906	5.53988	2.70722e-07	3.54641e-06	3.09552
SYNPR-AS1	27.1022	25.4083	5.53925	2.71463e-07	3.55396e-06	3.09397
FSCN3	11.5733	10.85	5.5377	2.73285e-07	3.57566e-06	3.09018
AC018816.3	15.5511	14.5792	5.53744	2.73591e-07	3.5775e-06	3.08955
DNAJA1	640.25	1231.92	5.53645	2.74755e-07	3.59055e-06	3.08714
RBM47	-245.168	403.332	-5.53618	2.75076e-07	3.59258e-06	3.08648
SIGLEC1	-69.7183	46.0807	-5.53577	2.75568e-07	3.59684e-06	3.08547
PTGIR	14.3911	13.4917	5.53486	2.76642e-07	3.60668e-06	3.08327
KLRAP1	12.8467	12.0437	5.53485	2.76655e-07	3.60668e-06	3.08324
MT1M	-488.109	116.265	-5.53412	2.77525e-07	3.61585e-06	3.08146
TPCN2	-12.8736	30.301	-5.53237	2.79626e-07	3.64102e-06	3.07719
RASL12	-43.0556	57.2687	-5.52767	2.85345e-07	3.71326e-06	3.06572
CTD-3064M3.3	24.2244	22.7104	5.52723	2.85893e-07	3.71816e-06	3.06463
C19orf53	329.01	780.397	5.52563	2.87867e-07	3.74158e-06	3.06074
FGF22	5.80667	5.44375	5.52531	2.88265e-07	3.74451e-06	3.05995
PROSER2-AS1	6.23611	5.84635	5.5237	2.90266e-07	3.76823e-06	3.05603
HSD11B1L	17.3028	26.5214	5.52239	2.91907e-07	3.78727e-06	3.05284
CCL8	-447.527	203.444	-5.52166	2.92831e-07	3.79674e-06	3.05105
SIPA1L3	-21.9456	42.7927	-5.52153	2.92988e-07	3.79674e-06	3.05074
NBPF1	-208.055	494.632	-5.52132	2.93257e-07	3.79795e-06	3.05022
RBMS3	-33.0275	32.7439	-5.52077	2.9395e-07	3.80465e-06	3.04889
G6PC	7.04556	6.60521	5.51966	2.95359e-07	3.81978e-06	3.04618
LCT	12.0278	11.276	5.51957	2.95471e-07	3.81978e-06	3.04596
LOC101927929	33.3967	31.3094	5.51901	2.96192e-07	3.82681e-06	3.04458
PFKFB1	6.2937	5.90035	5.51776	2.97779e-07	3.84503e-06	3.04155
ZBTB7A	-37.1563	72.3937	-5.51485	3.01541e-07	3.89128e-06	3.03444
LRRC74	7.78056	7.29427	5.51413	3.02476e-07	3.90102e-06	3.03268
IRF2BP1	29.2456	27.4177	5.51004	3.07839e-07	3.96783e-06	3.02272
LZTS2	35.0361	59.3839	5.50978	3.08184e-07	3.96991e-06	3.02209
SNORA37	9.88889	9.27083	5.50917	3.08986e-07	3.97787e-06	3.02062
PDX1	3.90296	3.65903	5.50654	3.12504e-07	4.02078e-06	3.0142
ARMCX1	-178.261	137.797	-5.50456	3.15176e-07	4.05275e-06	3.00937
CEP250	28.4604	36.2538	5.50417	3.1571e-07	4.05721e-06	3.00841
C1orf86	10.7795	25.2428	5.50327	3.16923e-07	4.07037e-06	3.00624
TPCN1	-43.9063	80.0045	-5.50243	3.18074e-07	4.08273e-06	3.00418
KLC3	13.1063	12.2872	5.50181	3.18919e-07	4.09116e-06	3.00268
ADAMTSL4	-23.6556	23.5813	-5.49782	3.24443e-07	4.15955e-06	2.99294
LOC100506813	11.7933	11.0563	5.49668	3.26035e-07	4.17749e-06	2.99017
FLJ31306	-96.4392	157.838	-5.49645	3.26355e-07	4.17913e-06	2.98961
PERM1	2.50778	2.35104	5.49629	3.26578e-07	4.17951e-06	2.98923
FLJ38717	-38.1233	48.8094	-5.49554	3.27628e-07	4.19046e-06	2.98741
LOC157740	9.11556	8.54583	5.49231	3.32204e-07	4.24648e-06	2.97954
BCORP1	7.67444	7.19479	5.49165	3.33148e-07	4.25604e-06	2.97793
AC009502.4	16.1389	15.1302	5.49	3.35513e-07	4.28372e-06	2.97392
STAP2	-291.708	334.674	-5.48973	3.35902e-07	4.28616e-06	2.97326
C11orf54	-227.051	309.845	-5.48936	3.36438e-07	4.29048e-06	2.97236
PPA1	2135.19	3608.73	5.48905	3.36892e-07	4.29374e-06	2.97159
RP5-1119A7.11	9.09111	8.52292	5.48875	3.37323e-07	4.2967e-06	2.97087
LOC220077	10.125	9.49219	5.48812	3.38238e-07	4.30582e-06	2.96933
FCHSD1	16.0356	15.0333	5.48336	3.45215e-07	4.39206e-06	2.95775
HVCN1	74.3944	69.7448	5.48215	3.47008e-07	4.41227e-06	2.95482
HOXC-AS3	9.42889	8.83958	5.48123	3.4838e-07	4.42713e-06	2.95258
RP11-436D10.3	11.1433	10.4469	5.48053	3.4943e-07	4.43786e-06	2.95087
C19orf84	4.85	4.54688	5.47977	3.50575e-07	4.4498e-06	2.94901
POU5F1P3	30.77	28.8469	5.47931	3.51266e-07	4.45595e-06	2.9479
C17orf70	19.8833	41.0573	5.47754	3.53943e-07	4.48728e-06	2.94359
GCNT2	-66.655	18.3193	-5.47552	3.57019e-07	4.52363e-06	2.93868
LINC00636	12.8678	12.0635	5.47533	3.57305e-07	4.52461e-06	2.93823
OR8D1	10.1922	9.55521	5.47333	3.60386e-07	4.56096e-06	2.93336
RP11-517C16.2	12.8344	12.0323	5.47241	3.61818e-07	4.5764e-06	2.93111
AMN	-79.45	71.9267	-5.47036	3.65006e-07	4.61403e-06	2.92613
LINC01398	12.0311	11.2792	5.46977	3.65931e-07	4.62303e-06	2.92469
SLC22A23	-65.5647	59.9997	-5.46777	3.69085e-07	4.66015e-06	2.91982
EEF1E1	129.174	214.101	5.46534	3.72935e-07	4.70602e-06	2.91394
TBX5-AS1	3.80222	3.56458	5.46429	3.74619e-07	4.72308e-06	2.91138
RHPN1	19.3789	18.1677	5.46423	3.74723e-07	4.72308e-06	2.91122
PTOV1-AS1	7.95556	7.45833	5.46404	3.75028e-07	4.72418e-06	2.91076
KIR2DS1	8.59889	8.06146	5.46081	3.80247e-07	4.78713e-06	2.90292
CASZ1	-25.2238	38.9627	-5.45993	3.81676e-07	4.80139e-06	2.90079
SDCCAG3	36.0822	63.4382	5.45982	3.81859e-07	4.80139e-06	2.90052
TICRR	28.0289	26.2771	5.45971	3.82045e-07	4.80139e-06	2.90024
CDR2L	63.8278	59.8385	5.45584	3.88426e-07	4.87761e-06	2.89084
TPTEP1	9.09944	8.53073	5.45576	3.8856e-07	4.87761e-06	2.89064
PDE5A	-48.1257	53.771	-5.45508	3.89697e-07	4.88905e-06	2.88898
C4orf19	-151.499	157.42	-5.45426	3.91058e-07	4.90329e-06	2.887
TAB2	-109.411	310.553	-5.45399	3.91515e-07	4.90617e-06	2.88634
LOC283357	-56.5167	91.8656	-5.45364	3.92103e-07	4.9107e-06	2.88549
FBXL2	39.22	36.7687	5.45306	3.93071e-07	4.91998e-06	2.88409
LINC01141	10.93	10.2469	5.4524	3.94178e-07	4.93073e-06	2.88249
IQSEC2	11.5111	18.2528	5.45228	3.94386e-07	4.93073e-06	2.88219
PAMR1	-51.85	54.574	-5.45186	3.95104e-07	4.93686e-06	2.88116
FAM46B	-41.76	22.3	-5.45134	3.95975e-07	4.9449e-06	2.87991
ITGA8	-18.7728	22.0255	-5.4503	3.97741e-07	4.96409e-06	2.87738
NPHP3-AS1	7.56667	7.09375	5.44866	4.00542e-07	4.99616e-06	2.8734
ARTN	13.0496	12.234	5.4474	4.02707e-07	5.02028e-06	2.87034
SURF2	31.9256	29.9302	5.44678	4.03775e-07	5.0272e-06	2.86884
PDZD4	-12.7733	9.39167	-5.44673	4.03857e-07	5.0272e-06	2.86872
MAPK3	-170.338	249.325	-5.44667	4.03959e-07	5.0272e-06	2.86858
RP5-1154L15.2	13.08	12.2625	5.44647	4.04321e-07	5.02881e-06	2.86807
CASP16	9.74	9.13125	5.4457	4.05653e-07	5.04248e-06	2.8662
EPHX2	-200.223	139.291	-5.44304	4.1029e-07	5.0972e-06	2.85975
APOBEC3F	13.5294	20.7005	5.44266	4.10962e-07	5.10262e-06	2.85882
CCNYL1	-68.8283	133.157	-5.44206	4.12008e-07	5.11268e-06	2.85738
CACNA1G	3.99156	4.53875	5.44192	4.12249e-07	5.11274e-06	2.85704
LOC100129198	9.28667	8.70625	5.44131	4.13329e-07	5.12319e-06	2.85556
DENND2A	-41.3304	33.3417	-5.44109	4.13717e-07	5.12508e-06	2.85503
BRS3	5.90611	5.53698	5.44038	4.14977e-07	5.13775e-06	2.8533
RAB43	24.3422	22.8208	5.44024	4.15222e-07	5.13784e-06	2.85296
PLIN4	-29.1289	11.1417	-5.43836	4.1858e-07	5.17643e-06	2.84839
NUP155	76.1644	128.338	5.43747	4.2017e-07	5.19313e-06	2.84624
PP14571	-8.73556	7.61042	-5.43574	4.23298e-07	5.2288e-06	2.84203
DSCR10	7.84	7.35	5.43495	4.24723e-07	5.24342e-06	2.84012
LOC101927049	9.08611	8.51823	5.43379	4.2683e-07	5.26642e-06	2.83731
LOC100630918	17.1189	16.049	5.43265	4.28912e-07	5.2891e-06	2.83454
PTGER1	9.66222	9.05833	5.43033	4.33193e-07	5.33885e-06	2.8289
C2orf16	21.6256	20.274	5.42897	4.35716e-07	5.36689e-06	2.8256
CCDC67	3.87611	3.63385	5.42869	4.36224e-07	5.3701e-06	2.82494
SMAD7	-109.99	131.934	-5.42842	4.36741e-07	5.37341e-06	2.82427
POM121L12	14.3222	13.4271	5.42828	4.36994e-07	5.37346e-06	2.82394
C21orf62	7.58889	7.11458	5.42751	4.38426e-07	5.38801e-06	2.82208
IGLL1	14.5233	13.6156	5.42702	4.39347e-07	5.39627e-06	2.82089
CACNG7	9.03333	8.46875	5.42575	4.41739e-07	5.41984e-06	2.81781
LOC101928185	9.84889	9.23333	5.42574	4.41767e-07	5.41984e-06	2.81777
BPIFA3	18.31	17.1656	5.42555	4.42115e-07	5.42105e-06	2.81732
BRF1	8.53056	11.9099	5.42502	4.43117e-07	5.43026e-06	2.81604
LOC283485	6.05667	5.67812	5.42235	4.48204e-07	5.48948e-06	2.80955
S1PR4	18.5156	17.3583	5.42191	4.49046e-07	5.49669e-06	2.80849
TCTN2	32.0389	30.0365	5.42023	4.52268e-07	5.53301e-06	2.80442
DNAJC27	-12.1356	30.7729	-5.41951	4.53673e-07	5.54705e-06	2.80266
GDF11	11.3247	13.6035	5.41929	4.54094e-07	5.54908e-06	2.80213
MGAT4A	-123.287	145.943	-5.41887	4.54912e-07	5.55519e-06	2.80111
SDHD	-351.392	650.745	-5.41877	4.55108e-07	5.55519e-06	2.80087
RAG1	5.62333	5.27187	5.41793	4.56734e-07	5.5719e-06	2.79884
WDR62	10.6178	13.9208	5.41759	4.574e-07	5.57688e-06	2.79801
HNRNPA3P1	12.5744	11.7885	5.41739	4.57783e-07	5.5784e-06	2.79754
PSME4	69.7115	199.155	5.41609	4.60323e-07	5.60621e-06	2.79439
GSTM1	-176.341	142.364	-5.41574	4.6102e-07	5.61154e-06	2.79353
LOC102724927	-7.39778	4.46458	-5.4148	4.62875e-07	5.63096e-06	2.79125
WFDC9	7.615	7.13906	5.41363	4.65193e-07	5.65125e-06	2.78841
OSGIN1	16.3344	15.3135	5.41359	4.65265e-07	5.65125e-06	2.78833
EAF2	-23.8393	30.1507	-5.41349	4.6546e-07	5.65125e-06	2.78809
MORN1	8.08417	11.1331	5.41343	4.65588e-07	5.65125e-06	2.78793
CCDC142	-16.7211	21.4073	-5.41326	4.65925e-07	5.65218e-06	2.78752
DNAH12	8.605	8.06719	5.41255	4.67332e-07	5.66607e-06	2.78581
RPL13AP17	16.1567	15.1469	5.41183	4.68775e-07	5.68038e-06	2.78406
LOC653160	16.1167	15.1094	5.41163	4.69174e-07	5.68205e-06	2.78357
TNNT2	7.93889	7.44271	5.4101	4.72245e-07	5.71604e-06	2.77986
LOC283387	11.3211	10.6135	5.4081	4.76282e-07	5.76168e-06	2.77503
ACAA2	-232.691	243.925	-5.40679	4.78947e-07	5.79068e-06	2.77186
IARS	856.174	1668.43	5.40636	4.79835e-07	5.79818e-06	2.7708
C22orf34	10.3211	9.67604	5.40538	4.81833e-07	5.81908e-06	2.76844
ADAM11	4.82444	4.52292	5.40412	4.84434e-07	5.84723e-06	2.76538
NDUFB2-AS1	17.4167	16.3281	5.40376	4.85176e-07	5.85292e-06	2.76451
LDB1	52.6383	66.4151	5.40313	4.86483e-07	5.86543e-06	2.76298
BC062763	12.4422	11.6646	5.40234	4.88117e-07	5.88185e-06	2.76108
ZNF784	-38.7522	51.1031	-5.40152	4.89828e-07	5.89919e-06	2.75909
CAMK2G	-49.3097	90.8513	-5.40123	4.90438e-07	5.90324e-06	2.75838
FLRT1	-13.23	12.8802	-5.39972	4.93593e-07	5.93792e-06	2.75474
SCAF1	31.0356	29.0958	5.39836	4.96472e-07	5.96924e-06	2.75143
PLIN5	6.79148	10.8476	5.39802	4.97199e-07	5.96929e-06	2.7506
ATP2A1	5.90722	5.53802	5.39798	4.97274e-07	5.96929e-06	2.75051
STEAP1B	13.3822	12.5458	5.39797	4.97303e-07	5.96929e-06	2.75048
POGZ	-60.4956	136.802	-5.39679	4.99798e-07	5.99591e-06	2.74763
GCSAM	11.5244	10.8042	5.39582	5.0188e-07	6.01756e-06	2.74527
THRSP	10.0237	9.39722	5.39473	5.04209e-07	6.04214e-06	2.74264
PROCA1	9.51778	8.92292	5.3923	5.09451e-07	6.10157e-06	2.73676
UFSP1	18.6611	17.4948	5.39179	5.10562e-07	6.10754e-06	2.73552
GNG3	-14.7522	20.3031	-5.39174	5.10653e-07	6.10754e-06	2.73542
GLCCI1	-72.9067	92.38	-5.39168	5.10795e-07	6.10754e-06	2.73526
HIST1H1T	9.83833	9.22344	5.39139	5.11423e-07	6.11167e-06	2.73456
NEIL2	41.8344	39.2198	5.38939	5.15802e-07	6.16049e-06	2.72971
SECTM1	-147.018	93.2542	-5.38926	5.16077e-07	6.16049e-06	2.72941
CCT7	541.371	975.485	5.38791	5.19049e-07	6.19255e-06	2.72615
GATA1	12.4522	11.674	5.38385	5.28088e-07	6.29693e-06	2.71633
RP11-847H18.2	10.44	9.7875	5.38246	5.31229e-07	6.3309e-06	2.71296
ECEL1	2.56444	2.40417	5.38214	5.31955e-07	6.33606e-06	2.71218
LOC100289473	11.4144	10.701	5.38161	5.33149e-07	6.34679e-06	2.7109
NBEA	-49.5439	33.8776	-5.37951	5.37928e-07	6.40016e-06	2.70583
CCDC149	14.0406	29.038	5.37832	5.40668e-07	6.42923e-06	2.70294
UBE2O	21.82	20.4563	5.37723	5.43166e-07	6.45538e-06	2.70032
RUSC2	37.12	34.8	5.37669	5.44423e-07	6.46677e-06	2.699
ACVR1C	-84.3356	65.8021	-5.37494	5.48483e-07	6.51143e-06	2.69478
OLA1	431.276	850.879	5.37424	5.50122e-07	6.52731e-06	2.69308
GLO1	782.307	1546.51	5.37376	5.51253e-07	6.53714e-06	2.69191
PRR7	22.3967	20.9969	5.37288	5.53322e-07	6.55809e-06	2.68978
ITIH5	-73.7094	67.4974	-5.37157	5.56406e-07	6.59103e-06	2.68662
GABRQ	9.45167	8.86094	5.37039	5.5919e-07	6.62039e-06	2.68378
MRGPRF	-168.453	106.325	-5.37023	5.5959e-07	6.62151e-06	2.68337
SALL3	5.625	5.27344	5.36961	5.61065e-07	6.63533e-06	2.68188
MOB3A	-58.6678	94.774	-5.36916	5.62123e-07	6.64422e-06	2.6808
THAP3	13.0444	12.2292	5.36864	5.63382e-07	6.65547e-06	2.67953
RP1-6P5.2	6.18556	5.79896	5.36785	5.65274e-07	6.67418e-06	2.67762
FRMPD4	8.66611	8.12448	5.36764	5.65769e-07	6.67638e-06	2.67713
NYX	5.32778	4.99479	5.36647	5.68595e-07	6.70071e-06	2.67429
CAPRIN1	179.393	568.45	5.3664	5.68758e-07	6.70071e-06	2.67413
NME1	1014.31	1383.05	5.3664	5.68759e-07	6.70071e-06	2.67413
SMG6	9.615	9.01406	5.36411	5.74312e-07	6.76245e-06	2.6686
FAM126B	-65.8647	117.81	-5.36377	5.75139e-07	6.76851e-06	2.66778
IRG1	10.8344	10.1573	5.36325	5.76422e-07	6.77993e-06	2.66651
LOC100129447	14.2711	13.3792	5.36295	5.77159e-07	6.78491e-06	2.66579
LOC101927640	13.9722	13.099	5.3621	5.79233e-07	6.80559e-06	2.66375
PRPH2	19.4256	18.2115	5.36175	5.80098e-07	6.81207e-06	2.6629
PEX5L	3.61917	3.39297	5.35763	5.9033e-07	6.92846e-06	2.65295
LOC101927166	54.9294	51.4964	5.35711	5.91625e-07	6.9399e-06	2.6517
MEIG1	12.4356	11.6583	5.35689	5.92194e-07	6.94281e-06	2.65115
TONSL	22.9944	21.5573	5.35663	5.92845e-07	6.94668e-06	2.65053
CCT2	872.375	1585.84	5.35444	5.98368e-07	7.00049e-06	2.64525
IFFO2	51.3678	48.1573	5.35443	5.98415e-07	7.00049e-06	2.64521
EMR3	17.3156	16.2333	5.35437	5.98549e-07	7.00049e-06	2.64508
NEUROD1	-20.5733	8.10417	-5.3543	5.9873e-07	7.00049e-06	2.64491
TNPO1	156.135	425.201	5.35211	6.04317e-07	7.062e-06	2.63962
MROH2B	7.20074	6.75069	5.35134	6.06293e-07	7.08127e-06	2.63776
CD101	15.1861	14.237	5.34887	6.12696e-07	7.1522e-06	2.63178
LHFPL3-AS1	4.2437	3.97847	5.34717	6.17119e-07	7.19994e-06	2.62769
MYL9	-649.05	401.632	-5.34577	6.20779e-07	7.23875e-06	2.62432
TPM2	-281.309	149.552	-5.34548	6.21547e-07	7.2438e-06	2.62362
CCT5	418.273	729.164	5.34473	6.23533e-07	7.26303e-06	2.6218
FAM162A	-544.307	789.212	-5.34331	6.27284e-07	7.3028e-06	2.61839
LINC01120	7.16278	6.7151	5.34294	6.28295e-07	7.31064e-06	2.61747
KRT82	17.2989	16.2177	5.34254	6.29336e-07	7.31882e-06	2.61653
SUV420H2	19.2728	18.0682	5.3424	6.29717e-07	7.31932e-06	2.61619
UBE2U	5.35444	5.01979	5.33967	6.37051e-07	7.3993e-06	2.60959
RP11-490G2.2	9.95778	9.33542	5.33958	6.37282e-07	7.3993e-06	2.60939
TTC6	6.35037	5.95347	5.33864	6.39835e-07	7.42496e-06	2.60711
CPEB2	-46.0285	86.9983	-5.33754	6.4283e-07	7.45572e-06	2.60445
SHB	79.7433	86.901	5.33706	6.44143e-07	7.46695e-06	2.60329
ADAMTSL5	15.9956	14.9958	5.33687	6.44655e-07	7.46889e-06	2.60284
KCNMA1	-102.044	65.5833	-5.33587	6.47386e-07	7.49652e-06	2.60043
KCNH6	5.84926	5.48368	5.33504	6.49669e-07	7.51894e-06	2.59843
NTMT1	72.6363	123.574	5.33432	6.51647e-07	7.5378e-06	2.5967
DAO	-13.7356	21.3562	-5.33399	6.52565e-07	7.54439e-06	2.5959
RALY-AS1	42.4611	39.8073	5.33338	6.54252e-07	7.55986e-06	2.59442
CLIP4	-89.5128	63.6984	-5.3329	6.55575e-07	7.57111e-06	2.59327
RAD23B	288.071	614.054	5.33211	6.57768e-07	7.59239e-06	2.59137
DTNB	6.84	6.4125	5.33186	6.58482e-07	7.59657e-06	2.59076
CCDC158	5.31222	4.98021	5.33071	6.61695e-07	7.62957e-06	2.58798
DHDDS	-51.2061	90.6776	-5.33055	6.62123e-07	7.63045e-06	2.58762
RCOR2	17.6178	16.5167	5.33034	6.62738e-07	7.63347e-06	2.58709
HSPB7	-17.8939	13.6828	-5.3289	6.66787e-07	7.67603e-06	2.58362
ANKHD1	-52.74	74.9062	-5.3285	6.67904e-07	7.6848e-06	2.58267
GJA10	11.3856	10.674	5.32837	6.68276e-07	7.685e-06	2.58235
GAFA1	7.67667	7.19688	5.32818	6.68823e-07	7.68721e-06	2.58188
MPPED1	10.0117	9.38594	5.32725	6.71458e-07	7.7134e-06	2.57964
GOT1L1	5.98889	5.61458	5.32668	6.73086e-07	7.72518e-06	2.57826
SIK3	-25.175	66.8679	-5.32659	6.73333e-07	7.72518e-06	2.57805
ANKUB1	5.84444	5.47917	5.32651	6.73554e-07	7.72518e-06	2.57787
RP5-894D12.4	10.0711	9.44167	5.32485	6.78311e-07	7.77562e-06	2.57386
RP11-1024P17.1	13.5822	12.7333	5.32387	6.81116e-07	7.80364e-06	2.57151
IL10RB	-211.603	327.389	-5.32335	6.82635e-07	7.81691e-06	2.57024
GRAP	10.8556	10.1771	5.32138	6.8835e-07	7.87819e-06	2.56549
KCNJ9	6.15611	5.77135	5.32115	6.88996e-07	7.88142e-06	2.56496
C12orf60	8.72278	13.7526	5.32089	6.8978e-07	7.88532e-06	2.56431
KCP	6.89333	6.4625	5.32079	6.90066e-07	7.88532e-06	2.56408
GLRX3	95.5431	185.742	5.31988	6.92728e-07	7.91157e-06	2.56188
RP1-118J21.25	10.9578	10.2729	5.31915	6.94862e-07	7.93176e-06	2.56013
IQSEC3	4.71083	4.41641	5.31659	7.02434e-07	8.01397e-06	2.55396
FNDC9	-11.3944	10.0177	-5.31521	7.06521e-07	8.05635e-06	2.55065
LINC00961	22.3344	20.9385	5.31476	7.0789e-07	8.06612e-06	2.54955
MATN1	9.63056	9.02865	5.31462	7.08285e-07	8.06612e-06	2.54923
CLPB	27.7794	26.0432	5.31455	7.08495e-07	8.06612e-06	2.54906
SLC4A1	9.87111	9.25417	5.31439	7.08987e-07	8.06748e-06	2.54867
TMEM185B	68.8017	109.743	5.31361	7.11335e-07	8.08994e-06	2.54678
NT5C1A	14.2989	13.4052	5.31155	7.17563e-07	8.15649e-06	2.54182
LOC283045	10.0028	18.2359	5.30907	7.25111e-07	8.23796e-06	2.53586
RP3-412A9.16	7.79167	7.30469	5.30868	7.26308e-07	8.24723e-06	2.53492
LRRC56	23.3644	21.9042	5.30785	7.28871e-07	8.272e-06	2.53291
FATE1	20.6578	19.3667	5.30519	7.37095e-07	8.36095e-06	2.52652
PHKG1	9.16056	8.58802	5.30333	7.42911e-07	8.42251e-06	2.52204
CBX8	26.2567	24.6156	5.30234	7.4601e-07	8.45322e-06	2.51967
KLKB1	-15.2633	8.29063	-5.30078	7.50947e-07	8.50291e-06	2.51591
SRSF4	-67.3707	175.227	-5.30071	7.51181e-07	8.50291e-06	2.51573
PLEKHG6	-98.3211	91.5573	-5.30036	7.52274e-07	8.51084e-06	2.5149
HSPA4	131.816	268.911	5.29961	7.54663e-07	8.53341e-06	2.51309
HIGD1A	-855.918	1358.28	-5.29919	7.55995e-07	8.54401e-06	2.51209
FBXO3	-28.3074	81.2674	-5.29879	7.57292e-07	8.5542e-06	2.51111
DDX10	64.0433	127.366	5.29703	7.62929e-07	8.61339e-06	2.50689
KIAA1683	4.03278	3.78073	5.29576	7.67041e-07	8.65305e-06	2.50382
PRKAR1B	43.5939	40.8693	5.2957	7.67242e-07	8.65305e-06	2.50367
ACVR2B-AS1	17.6644	16.5604	5.29537	7.68307e-07	8.66055e-06	2.50288
OPRM1	4.58963	4.30278	5.29467	7.70555e-07	8.68137e-06	2.50122
VSX1	4.22889	3.96458	5.29237	7.78088e-07	8.76169e-06	2.49567
AC079741.2	8.69889	8.15521	5.29064	7.83785e-07	8.82124e-06	2.49151
KRT79	11.5533	10.8313	5.29032	7.84857e-07	8.8264e-06	2.49073
NR2E3	6.29944	5.90573	5.29025	7.85058e-07	8.8264e-06	2.49059
ACTN3	11.0233	10.3344	5.28799	7.92586e-07	8.90641e-06	2.48515
KMT2E-AS1	17.5122	16.4177	5.28737	7.94662e-07	8.92511e-06	2.48366
LOC100133315	-28.3744	42.7156	-5.28638	7.97996e-07	8.95791e-06	2.48127
MYLK	-578.644	418.665	-5.28393	8.06267e-07	9.04606e-06	2.47539
NFE2L1	-224.34	459.787	-5.28314	8.08953e-07	9.0715e-06	2.4735
RPS6KA5	-77.0278	93.9198	-5.28244	8.11353e-07	9.0937e-06	2.47181
PTGER4	-407.707	380.133	-5.2821	8.12537e-07	9.10226e-06	2.47098
PRR5L	-66.7344	87.499	-5.28151	8.1455e-07	9.1201e-06	2.46957
LOC401442	8.17222	7.66146	5.28067	8.1745e-07	9.14784e-06	2.46754
LINC00662	13.3062	21.4446	5.27902	8.23135e-07	9.20669e-06	2.46359
LOC101928583	4.66111	4.36979	5.27807	8.26442e-07	9.23891e-06	2.4613
KCNT1	5.84889	5.48333	5.27776	8.27504e-07	9.24601e-06	2.46057
RP11-173B14.4	22.4744	21.0698	5.27756	8.28218e-07	9.24922e-06	2.46008
TUBB1	7.96333	7.46563	5.27635	8.32467e-07	9.29187e-06	2.45716
JPH2	-12.0385	8.39722	-5.27493	8.37458e-07	9.34006e-06	2.45375
LOC101928535	5.67167	5.31719	5.27487	8.37646e-07	9.34006e-06	2.45362
FMO5	-85.943	60.8229	-5.27426	8.39794e-07	9.35919e-06	2.45216
FAM178A	-25.0067	62.0396	-5.2737	8.41796e-07	9.37667e-06	2.45081
C4orf29	-43.5104	102.587	-5.27312	8.4384e-07	9.39035e-06	2.44942
STAU2-AS1	10.3322	9.68646	5.27311	8.43891e-07	9.39035e-06	2.44939
RSBN1	-74.5353	179.76	-5.2725	8.46053e-07	9.40598e-06	2.44793
PARD3-AS1	9.12333	8.55312	5.27247	8.46164e-07	9.40598e-06	2.44785
COL4A6	-12.2974	10.1267	-5.27135	8.50166e-07	9.44561e-06	2.44516
RP1-187B23.1	9.55889	8.96146	5.27115	8.50871e-07	9.44859e-06	2.44469
LOC441204	6.81139	6.38568	5.26952	8.56728e-07	9.50876e-06	2.44078
NPM1	1401.2	3111.98	5.26901	8.5859e-07	9.52033e-06	2.43954
LOC100506371	11.2078	10.5073	5.26899	8.5865e-07	9.52033e-06	2.4395
SPAM1	6.0837	5.70347	5.26795	8.62441e-07	9.55747e-06	2.43699
LCE1B	10.7811	10.1073	5.267	8.65893e-07	9.59082e-06	2.43471
LOC101927273	7.99556	7.49583	5.26677	8.66717e-07	9.59503e-06	2.43417
C5orf58	5.38593	6.83264	5.26655	8.67537e-07	9.59921e-06	2.43363
PIGQ	18.0283	28.3849	5.26586	8.70038e-07	9.62196e-06	2.43199
B3GALT6	56.1907	99.0233	5.26337	8.79199e-07	9.71831e-06	2.42601
HRG	6.49556	6.08958	5.26036	8.90404e-07	9.83714e-06	2.41879
FAM71B	4.54889	4.26458	5.25843	8.97659e-07	9.91224e-06	2.41416
ZFR2	6.60278	6.1901	5.2581	8.98903e-07	9.92092e-06	2.41337
RP11-279O17.1	9.85	9.23438	5.25764	9.00673e-07	9.93539e-06	2.41225
LOC389641	28.2844	26.5167	5.25749	9.01246e-07	9.93666e-06	2.41188
SLX4	18.0133	25.2958	5.25697	9.03197e-07	9.95309e-06	2.41065
TMTC1	-37.1092	38.9102	-5.2565	9.05004e-07	9.9633e-06	2.40951
BMS1P5	-87.5994	77.6089	-5.25649	9.05044e-07	9.9633e-06	2.40949
MORC2	104.756	206.515	5.25568	9.08102e-07	9.99189e-06	2.40756
CCDC155	12.2722	11.5052	5.25551	9.08765e-07	9.9941e-06	2.40715
TRAIP	22.43	21.0281	5.25138	9.24676e-07	1.01637e-05	2.39724
PTPN11	105.246	312.857	5.25127	9.25121e-07	1.01637e-05	2.39697
EMC8	188.953	365.382	5.25057	9.27845e-07	1.01884e-05	2.39529
PSMD4	278.723	612.952	5.2502	9.29288e-07	1.01991e-05	2.3944
UQCC2	13.6033	12.7531	5.24981	9.30815e-07	1.02107e-05	2.39347
SCN2B	4.70963	4.41528	5.24955	9.31821e-07	1.02165e-05	2.39285
TBX21	17.8533	16.7375	5.24878	9.34824e-07	1.02443e-05	2.39102
PKD2L1	23.4833	22.0156	5.24799	9.37952e-07	1.02734e-05	2.38911
LOC284080	6.15944	5.77448	5.24744	9.40109e-07	1.02918e-05	2.3878
TAS1R1	9.55278	8.95573	5.24711	9.41419e-07	1.03009e-05	2.387
CPLX2	6.60111	6.18854	5.24689	9.42276e-07	1.03051e-05	2.38649
NPCDR1	11.4444	10.7292	5.24663	9.43306e-07	1.03111e-05	2.38586
WWC1	21.2316	32.1308	5.24588	9.46291e-07	1.03385e-05	2.38406
LOC254028	7.96333	7.46563	5.24569	9.47041e-07	1.03415e-05	2.38361
SSBP1	232.001	522.201	5.24552	9.47721e-07	1.03437e-05	2.3832
EXOSC3	52.4861	83.9224	5.24475	9.50805e-07	1.03722e-05	2.38134
PROKR2	12.8478	12.0448	5.24398	9.53898e-07	1.04007e-05	2.37949
BAI2	20.9944	19.6823	5.24359	9.55447e-07	1.04123e-05	2.37856
AX747652	19.0989	17.9052	5.24342	9.56131e-07	1.04145e-05	2.37816
PPP1R13B	-41.76	74.7833	-5.24322	9.56911e-07	1.04178e-05	2.37769
PAIP2B	-43.3489	48.3604	-5.24307	9.57527e-07	1.04192e-05	2.37732
LOC100506022	9.36	8.775	5.24133	9.64558e-07	1.04867e-05	2.37315
NOMO3	36.2989	34.0302	5.2413	9.64696e-07	1.04867e-05	2.37307
MBOAT1	-128.716	125.196	-5.23861	9.75647e-07	1.05971e-05	2.36662
IGHV3-54	-28.3267	20.4271	-5.23856	9.75826e-07	1.05971e-05	2.36652
KRT9	14.2933	13.4	5.23774	9.79214e-07	1.06285e-05	2.36454
KIAA1644	-28.6733	16.8271	-5.23205	1.00288e-06	1.08799e-05	2.35091
DUSP14	92.6278	140.039	5.22854	1.01773e-06	1.10355e-05	2.34252
RADIL	-19.9011	16.326	-5.22827	1.0189e-06	1.10427e-05	2.34186
[truncated: 2,606 more rows]
