# Supplementary material for: Comprehensive analysis of transient receptor potential channels-related signature for prognosis, tumor immune microenvironment, and treatment response of colorectal cancer
Source: Front Immunol. 2022 Oct 18;13:1014834. doi: 10.3389/fimmu.2022.1014834 (PMC9642045; doi:10.3389/fimmu.2022.1014834)
Supplement: Supplementary file 6 [file Table_5.xlsx]

## Sheet: Sheet1
Supplementary Table 5. 1329 genes were associated with OS based on univariate Cox regression analysis.
id	HR	HR.95L	HR.95H	pvalue
TRPA1	0.763978	0.630521	0.925684	0.00599059
SLC26A3	0.895776	0.8415	0.953553	0.000557845
TRPV4	1.28675	1.02442	1.61627	0.0302098
SLC35B3	0.750454	0.563997	0.998553	0.0488496
ADAM8	1.24483	1.01917	1.52045	0.0318709
NXPE4	0.902281	0.837381	0.972212	0.00693601
GPD1L	0.677116	0.540261	0.848638	0.000712748
PDLIM7	1.26211	1.00848	1.57952	0.0419766
VAV3	0.856796	0.780437	0.940626	0.00117373
FSCN1	1.2094	1.0671	1.37066	0.00291151
EPB41L4B	0.758772	0.587082	0.980672	0.0349379
ISX	0.893011	0.814835	0.978687	0.0154837
SRI	0.63928	0.504793	0.809596	0.000205063
LRRC19	0.842069	0.773678	0.916506	6.96962e-05
TMEM192	0.751962	0.583935	0.96834	0.0271541
LYPD8	0.884584	0.799912	0.978218	0.0168966
SLC35D1	0.573081	0.451081	0.728078	5.15723e-06
TRO	1.4199	1.02201	1.9727	0.0366412
GPR160	0.823047	0.717151	0.944581	0.00558306
C5orf46	1.26037	1.12621	1.41051	5.5809e-05
MS4A12	0.91907	0.85936	0.982928	0.0138015
MARCO	1.13155	1.0269	1.24685	0.0125545
BST2	1.13857	1.03025	1.25827	0.010949
MUC12	0.83704	0.772191	0.907336	1.53632e-05
PRR15	0.841433	0.725193	0.976306	0.0228401
C10orf99	0.888437	0.835886	0.944292	0.000143217
CEACAM7	0.933278	0.879437	0.990415	0.0227473
LMCD1	1.37153	1.09349	1.72028	0.0062734
NXPE1	0.84513	0.759822	0.940015	0.00193914
HAMP	1.36766	1.04607	1.78811	0.0220638
RGS16	1.38839	1.17769	1.63679	9.3231e-05
TSPAN6	0.823432	0.702988	0.964512	0.0160493
SEMA5A	0.755657	0.641273	0.890443	0.000821035
SAMD13	0.838602	0.724144	0.971152	0.0187264
ENO2	1.27878	1.12494	1.45366	0.000169733
SPHK1	1.23397	1.06407	1.431	0.00540787
BMP5	0.770543	0.616495	0.963085	0.021993
CHN2	0.799454	0.684882	0.933193	0.00456725
RAMP1	1.23094	1.10717	1.36855	0.000121628
HSD11B2	0.84986	0.755986	0.95539	0.0064471
LRRC31	0.863064	0.769035	0.96859	0.0123416
UGT2A3	0.893173	0.826523	0.965199	0.00430157
ETV5	1.35559	1.10238	1.66697	0.00392846
CHP2	0.915465	0.846689	0.989828	0.0266548
MCEMP1	1.17167	1.00444	1.36675	0.0437663
GAS1	1.19751	1.08315	1.32396	0.000432317
NACAD	1.58489	1.21043	2.0752	0.000812086
SULT1B1	0.801444	0.709245	0.905627	0.000385663
SELENBP1	0.834151	0.754381	0.922356	0.000406338
KLK10	1.10322	1.00227	1.21433	0.0448243
ZG16	0.944474	0.892601	0.999363	0.0474694
SLC4A3	1.39505	1.1297	1.72273	0.00198212
CDH17	0.850033	0.749216	0.964416	0.0116538
EPCAM	0.748723	0.590569	0.949232	0.0168332
DBN1	1.29813	1.07945	1.56112	0.00556722
PRKAR2A	0.396321	0.276215	0.568652	5.05191e-07
ARHGAP10	1.58134	1.21806	2.05297	0.000579147
SEMA6D	0.75467	0.600834	0.947893	0.0155177
CDR2L	1.47077	1.19549	1.80945	0.0002636
ATP10B	0.787043	0.688678	0.899458	0.000438857
KRT20	0.910773	0.843804	0.983057	0.0164625
CCDC8	1.43518	1.12368	1.83303	0.00380369
ACOX1	0.602928	0.443004	0.820583	0.00129359
CXCL14	0.856245	0.792046	0.925648	9.50398e-05
PDCD6IP	0.628395	0.435149	0.907459	0.0132163
ACTN1	1.50693	1.13651	1.99808	0.00438626
PAQR8	0.743828	0.622394	0.888956	0.00113661
NXN	1.25759	1.09514	1.44413	0.00116277
APOE	1.18584	1.05796	1.32916	0.00341329
TRNP1	1.31755	1.13991	1.52288	0.000189836
ZDHHC23	0.734892	0.588353	0.917928	0.00663412
SH3D19	0.677033	0.527166	0.869505	0.00224816
TFCP2L1	0.814545	0.712498	0.931207	0.00266804
ROCK2	0.70127	0.545067	0.902237	0.00577733
PTH1R	1.5443	1.07328	2.22204	0.0192376
TREM2	1.1373	1.00074	1.29248	0.0486834
FSTL3	1.44693	1.2142	1.72426	3.63931e-05
TSPAN9	1.44732	1.0373	2.01941	0.0295983
MTM1	0.78387	0.623595	0.98534	0.0369329
MEP1A	0.914692	0.845677	0.989338	0.0258964
CALB2	1.44487	1.25746	1.66022	2.08107e-07
CERCAM	1.38965	1.13628	1.69952	0.00135543
NDFIP2	0.747699	0.582186	0.960266	0.0227526
ENTPD5	0.756599	0.623073	0.91874	0.00487072
GUCY2C	0.836829	0.755118	0.927382	0.000678581
VAX2	1.66019	1.23355	2.2344	0.000823013
CEACAM5	0.716495	0.617439	0.831443	1.12554e-05
GGH	0.8516	0.748996	0.968261	0.0141921
VIPR1	0.739524	0.627244	0.871903	0.000328774
CCDC114	1.30687	1.03791	1.64553	0.02282
FLT4	1.50529	1.05	2.158	0.0260523
ITGAM	1.16972	1.01442	1.34878	0.031004
ELFN1	1.68835	1.28368	2.22059	0.000179522
NRG1	0.47998	0.317004	0.726742	0.00052428
PPP1R14D	0.810856	0.724451	0.907567	0.000265295
KRT16	1.1797	1.03752	1.34137	0.0116651
CYCS	0.806967	0.661312	0.984704	0.0347094
ANGPTL4	1.3436	1.14087	1.58235	0.000401263
PHGR1	0.784555	0.687375	0.895475	0.000322789
CDHR1	0.853836	0.778081	0.936966	0.000857692
ARL4C	1.38431	1.18551	1.61645	3.93313e-05
IL13RA2	0.791148	0.682174	0.91753	0.00194665
BGN	1.19557	1.06172	1.34629	0.00319148
GNAI2	1.30209	1.0351	1.63793	0.0241567
SIRPB2	1.21864	1.00951	1.47111	0.0395464
ANXA2R	1.64127	1.21941	2.20908	0.00108094
CD24	0.811228	0.706663	0.931265	0.00296459
PARM1	0.792466	0.701145	0.895682	0.000196418
GSPT1	0.605636	0.451514	0.812366	0.000817371
FBLN2	1.1635	1.03732	1.30504	0.00972512
FCGR1B	1.18091	1.01566	1.37306	0.0306198
WDR54	1.40734	1.13438	1.74598	0.00189585
CBLN2	0.603707	0.44088	0.826671	0.00165006
EBF4	1.43966	1.08201	1.91551	0.0123863
SIGLEC1	1.23976	1.03397	1.48652	0.0203064
AQP8	0.913739	0.841099	0.992653	0.0328072
SALL1	0.652899	0.524113	0.813329	0.000142891
GRM8	0.865038	0.757394	0.987981	0.0324918
ISG15	1.18568	1.04635	1.34356	0.00757883
SRPK1	0.747104	0.579364	0.963409	0.0246208
NNMT	1.27783	1.10883	1.47259	0.000705856
LGALS1	1.30357	1.11567	1.52313	0.0008433
SEMA3C	0.842532	0.716814	0.9903	0.0376916
HLX	1.4069	1.12721	1.75599	0.00253743
MRAS	1.31819	1.02746	1.6912	0.0297777
MYRIP	0.766884	0.645981	0.910416	0.00242821
CDH1	0.80923	0.68203	0.960154	0.0152668
NAT2	0.744463	0.665594	0.832678	2.40715e-07
CDX2	0.819425	0.733728	0.915132	0.000410049
CTSL	1.26584	1.07743	1.48719	0.00414315
TIMM10B	0.527225	0.358937	0.774414	0.00110167
PLOD1	1.5284	1.15657	2.01979	0.00285779
HTATIP2	0.688437	0.494134	0.959144	0.0273486
TMEM98	0.740582	0.616767	0.889251	0.00129331
OLFML2B	1.22136	1.07125	1.3925	0.00280204
NIPAL2	0.763053	0.606074	0.960691	0.0213793
GADD45B	1.64433	1.36138	1.98608	2.44285e-07
GLCE	0.758702	0.632667	0.909844	0.00288889
PIGZ	0.825338	0.714758	0.953027	0.0089097
SPOCD1	1.4595	1.16026	1.83592	0.0012394
PLAGL2	0.801618	0.668517	0.961219	0.0169904
SATB2	0.831988	0.742464	0.932307	0.00154174
PTPRD	0.794481	0.698995	0.903011	0.000429004
TIMP1	1.56905	1.29741	1.89756	3.41082e-06
PLS1	0.775661	0.645203	0.932496	0.00685455
DNASE1L3	0.681335	0.56193	0.826113	9.49632e-05
COL4A6	0.680098	0.487194	0.949382	0.0235022
LY6E	1.1992	1.06992	1.34409	0.0018004
ITLN1	0.915486	0.86918	0.964259	0.000855135
CLCA4	0.931605	0.876213	0.990498	0.0234978
DACH1	0.886669	0.799391	0.983477	0.0229002
TSPAN12	0.653462	0.540485	0.790055	1.11703e-05
CTTNBP2NL	0.681916	0.486064	0.956684	0.0266698
GPC1	1.42617	1.16781	1.74168	0.000498918
CA4	0.905205	0.833774	0.982754	0.0175602
MAGI3	0.707628	0.506976	0.987696	0.0420796
KIF26B	1.24169	1.02563	1.50326	0.0264548
COL11A1	1.1039	1.01189	1.20428	0.025997
GPA33	0.793307	0.71416	0.881224	1.57517e-05
SPP1	1.19772	1.10317	1.30039	1.70883e-05
KRT7	1.30265	1.09335	1.55201	0.00309026
HSDL2	0.700473	0.541628	0.905902	0.00666537
MUC13	0.767972	0.658936	0.895051	0.000727218
FAM3D	0.854967	0.778558	0.938874	0.00103642
SOWAHA	0.859369	0.759381	0.972523	0.0163309
PLCB4	0.878107	0.810033	0.951902	0.00159258
AIFM3	0.767781	0.670121	0.879673	0.000140685
CASP6	0.737755	0.580326	0.937892	0.0130078
PRLR	0.73939	0.584562	0.935225	0.0117828
C16orf74	1.22142	1.01058	1.47624	0.03856
ACSL5	0.803033	0.664322	0.970708	0.0233752
IFFO1	1.36465	1.06318	1.7516	0.0146466
ZNF852	0.738429	0.560885	0.972173	0.030688
YPEL4	1.42276	1.1107	1.8225	0.00525493
WNT2B	0.728099	0.54031	0.981156	0.0370727
AHNAK2	1.32731	1.15509	1.5252	6.517e-05
EMID1	0.711099	0.567427	0.891148	0.00306898
NR1I2	0.807401	0.698737	0.932965	0.0037218
SLC25A13	0.724403	0.557461	0.941338	0.0158533
HES4	1.20402	1.03644	1.39871	0.0151843
COL10A1	1.12058	1.04215	1.20491	0.00210415
MOGAT3	0.849994	0.730012	0.989696	0.0363156
HOXC4	1.70647	1.36478	2.13371	2.75882e-06
ITPRIP	1.38724	1.0457	1.84032	0.0232152
APOC1	1.1334	1.00324	1.28044	0.0442221
CDHR5	0.84926	0.746268	0.966466	0.0132462
DDC	0.797486	0.710676	0.8949	0.000118881
SLC51B	0.877188	0.7861	0.97883	0.0191559
PPP1R18	1.3934	1.14858	1.6904	0.000765039
IL23R	0.613541	0.450316	0.835929	0.00196419
F2RL2	0.664806	0.551884	0.800834	1.72075e-05
LRRC2	0.851001	0.727585	0.99535	0.0435633
CRLF1	1.34336	1.08271	1.66676	0.00731743
PLK2	1.31429	1.15093	1.50084	5.44015e-05
PPFIA4	1.58828	1.25784	2.00553	0.000101302
LGALS4	0.748007	0.655281	0.853855	1.71014e-05
KRCC1	0.75573	0.620418	0.920552	0.00539662
VEGFC	1.40998	1.16599	1.70502	0.000393885
MOGAT2	0.786074	0.682556	0.905293	0.000834793
C12orf57	1.20293	1.00711	1.43682	0.0415348
METRN	1.1979	1.00678	1.4253	0.0417359
EBF2	1.37243	1.07286	1.75565	0.0117455
PLXNB3	1.29724	1.04552	1.60957	0.0180599
TWIST1	1.143	1.01005	1.29345	0.0341413
PCDH12	1.34914	1.0654	1.70844	0.0129258
ABCC13	0.606953	0.435128	0.846628	0.0032772
PPP1R14C	0.89309	0.80683	0.988572	0.0291279
ABLIM3	1.35342	1.14253	1.60325	0.000462425
LMO4	1.55848	1.20704	2.01226	0.000666079
PLK3	1.4726	1.06324	2.03957	0.0198622
BTNL3	0.773822	0.66514	0.900262	0.000898105
DHRS11	0.823203	0.718906	0.94263	0.00488183
ULBP2	1.44696	1.24884	1.67651	8.75923e-07
STK38	0.696804	0.51964	0.934369	0.0158006
BAG3	1.30129	1.0389	1.62997	0.0219022
USP38	0.703454	0.528172	0.936907	0.0161426
C1orf162	1.21873	1.06638	1.39284	0.00369247
SLC35A3	0.765208	0.623837	0.938615	0.0102334
TUBB6	1.23501	1.06403	1.43348	0.0054995
ITGA8	0.691033	0.482512	0.989667	0.0437329
SLC39A5	0.81313	0.716784	0.922426	0.00130506
CHST15	1.53528	1.24517	1.893	6.02452e-05
ACVRL1	0.641367	0.523756	0.785388	1.72916e-05
GPSM2	0.777825	0.655705	0.922688	0.00393461
IHH	0.820152	0.715253	0.940435	0.00451856
MFGE8	1.27046	1.06042	1.52209	0.00942376
RPS6KA3	0.761937	0.582515	0.996623	0.0471828
FAR2	0.644621	0.521252	0.79719	5.09487e-05
NSUN7	0.780579	0.620448	0.982037	0.0344557
CILP2	1.3372	1.1246	1.58999	0.00100499
FABP2	0.830473	0.716848	0.962107	0.0133403
CACNB2	0.737512	0.556549	0.977315	0.03403
GDE1	0.581479	0.411744	0.821185	0.00207967
TNNT1	1.2472	1.12619	1.38121	2.21475e-05
CRABP2	1.15081	1.02381	1.29357	0.0185536
CLCF1	1.36324	1.05916	1.75462	0.016113
HOXC6	1.24995	1.15792	1.34929	1.07832e-08
COL5A3	1.21158	1.00411	1.46191	0.0451983
CLCA1	0.942411	0.897711	0.989336	0.0167386
PDLIM2	1.33785	1.00759	1.77635	0.0441966
GNB5	1.55446	1.16386	2.07614	0.00281064
TNFRSF18	0.767139	0.598833	0.982748	0.0359341
UCN2	0.740836	0.583691	0.940288	0.0136582
SLC19A3	0.856566	0.736088	0.996763	0.0452976
SLC44A4	0.819173	0.740716	0.90594	0.000103164
CHST1	1.52217	1.057	2.19206	0.0239528
BCAT1	1.23529	1.0571	1.44352	0.00784595
PDGFRL	1.14278	1.03358	1.26353	0.00920382
SERINC5	0.687596	0.540995	0.873923	0.00220255
ADAM12	1.19737	1.05799	1.3551	0.00433314
SFRP2	1.12914	1.06223	1.20026	9.73329e-05
NR3C2	0.812318	0.718466	0.91843	0.000905546
ANKRD65	1.54027	1.16951	2.02857	0.00210913
PACSIN3	1.24979	1.08469	1.44001	0.00203853
ANKRD39	1.33298	1.02958	1.72579	0.0291686
LAMB2	1.26898	1.04873	1.53548	0.0143188
ZNF789	0.71459	0.519604	0.982747	0.0387328
ITGA5	1.26008	1.09093	1.45546	0.00166995
CEACAM6	0.891318	0.798314	0.995157	0.0407267
SLC41A1	1.60964	1.21027	2.14081	0.00106939
DDIT4	1.40171	1.18888	1.65264	5.84324e-05
RCN3	1.22914	1.02663	1.47161	0.0246998
SERPINH1	1.37388	1.15514	1.63405	0.000330818
LRRC8A	1.33636	1.0255	1.74146	0.0318445
FOXD1	1.20784	1.09587	1.33125	0.000142101
MAP7	0.716229	0.561433	0.913705	0.00722357
AVL9	0.620518	0.432924	0.889399	0.00937398
GPR15	0.709433	0.576355	0.873238	0.00120033
ZFYVE19	1.50418	1.06736	2.11976	0.0196781
SPAG7	1.62343	1.15819	2.27555	0.00491759
SLC44A3	0.810953	0.677557	0.970612	0.0222969
SATB2-AS1	0.865514	0.765304	0.978845	0.0214177
B3GALT1	0.541004	0.391451	0.747694	0.000198268
TMPRSS2	0.777128	0.642627	0.939779	0.00930773
SMIM14	0.794456	0.648136	0.973808	0.0267243
TTPA	0.838002	0.714362	0.983041	0.0300085
ZNF618	1.2964	1.06507	1.57797	0.00963616
TIE1	1.52208	1.22413	1.89255	0.000157163
CNOT1	0.765866	0.598563	0.979932	0.0339079
GALNT7	0.783816	0.641476	0.957741	0.0172074
IRF7	1.24548	1.04004	1.4915	0.0169925
THBS2	1.14019	1.04252	1.24701	0.0040868
C4orf19	0.704493	0.601696	0.824852	1.34484e-05
TRIB2	1.33707	1.13577	1.57405	0.000484427
STK32C	1.25289	1.01026	1.55379	0.0400789
PFDN2	1.43569	1.02771	2.00562	0.0339891
SGK2	0.825181	0.711211	0.957413	0.0112817
SUCLG2	0.697463	0.549956	0.884532	0.00295824
MEIS2	1.36566	1.2079	1.54402	6.49843e-07
LOXL1	1.17639	1.03651	1.33515	0.0118989
BCL2L15	0.83953	0.725	0.972153	0.0194203
DAPK1	1.30475	1.09683	1.55209	0.00266856
OLR1	1.16886	1.04906	1.30234	0.00468324
CLEC11A	1.23173	1.02374	1.48197	0.0272038
FCGR2B	1.208	1.05157	1.38771	0.0075727
STX3	0.79234	0.633877	0.990416	0.0408993
HEXIM1	1.40803	1.0873	1.82338	0.00947091
CMTM4	0.691494	0.560712	0.85278	0.000563087
HMGCS2	0.918595	0.846818	0.996456	0.0408054
SLC39A8	0.678856	0.555109	0.83019	0.000161665
COMP	1.13632	1.0582	1.22022	0.000437346
SORT1	0.649844	0.489131	0.863362	0.00294377
VSIG4	1.23165	1.09117	1.39022	0.000746016
C7orf33	1.25244	1.00129	1.56659	0.0486929
HOXB-AS1	1.66825	1.18543	2.34773	0.00332739
P2RX7	1.3191	1.03926	1.6743	0.0228178
AEBP1	1.16797	1.04702	1.3029	0.00537395
ZNF532	1.42012	1.20064	1.67971	4.2259e-05
CWH43	0.853146	0.75588	0.962927	0.0101213
PLCH2	1.25986	1.02001	1.5561	0.0320423
KRI1	1.74383	1.22931	2.4737	0.00182523
CTHRC1	1.16457	1.05874	1.28099	0.001724
CMPK1	0.728666	0.549022	0.967089	0.0284036
HIGD1A	0.770828	0.601241	0.98825	0.0400532
SLITRK4	1.30712	1.02953	1.65956	0.0278835
C11orf45	1.44047	1.04683	1.98214	0.0250286
SNHG18	0.84155	0.732618	0.966679	0.0147234
GLI3	1.35092	1.07029	1.70514	0.0113514
PLIN4	1.17123	1.01923	1.3459	0.0258443
CALHM2	1.2465	1.01152	1.53606	0.0386887
ZBTB38	0.705454	0.56272	0.884392	0.0024853
HEPACAM2	0.923673	0.863595	0.987932	0.0206786
CASP5	0.847232	0.737046	0.97389	0.0196927
CMTM3	1.32477	1.0861	1.61589	0.00552248
CRIP2	1.22943	1.04279	1.44947	0.0139435
GIPC2	0.787737	0.691947	0.896789	0.000310113
GFPT2	1.24254	1.08181	1.42714	0.00212152
MAFB	1.22621	1.06404	1.4131	0.00483768
ISM1	1.30017	1.11014	1.52274	0.00113015
PRRX1	1.16337	1.02436	1.32125	0.019769
KCNE4	1.36356	1.16195	1.60015	0.000145458
TNFAIP6	1.11814	1.00685	1.24174	0.0368434
EBF3	1.65349	1.21812	2.24446	0.00125748
CD82	1.29704	1.00208	1.67882	0.0481829
AHCYL2	0.856581	0.738056	0.99414	0.041619
CYP1B1	1.21148	1.09901	1.33545	0.000113822
NOX1	0.876185	0.799586	0.960122	0.00462853
LRRC4C	1.71181	1.10818	2.64426	0.0153958
ST6GALNAC1	0.898323	0.83371	0.967944	0.00487076
CDH2	1.36116	1.08925	1.70095	0.00669131
MMP14	1.2561	1.05768	1.49175	0.00934196
HOMER3	1.55096	1.27147	1.89188	1.49762e-05
SPOCK1	1.19329	1.07851	1.32029	0.000615714
SPRY3	0.632173	0.430939	0.927375	0.0189963
MAP7D1	1.30099	1.00186	1.68943	0.0483931
PLCE1	0.728747	0.535998	0.990811	0.0435013
MEGF6	1.19548	1.04287	1.37042	0.0103965
SPINK1	0.869731	0.802532	0.942558	0.000669279
ABRACL	0.705239	0.530827	0.936958	0.0159877
SLC27A1	1.32845	1.02491	1.72188	0.0318816
NEK3	0.828562	0.691358	0.992995	0.0417428
NUMBL	1.33252	1.0092	1.75943	0.0429163
CD14	1.15188	1.00748	1.31698	0.0385389
RC3H1	0.725891	0.552865	0.953068	0.021112
FHDC1	0.780949	0.630884	0.966709	0.0231504
ABHD17B	0.691837	0.518105	0.923826	0.0125256
OAZ2	1.57884	1.09587	2.27466	0.0142325
HTR4	0.697915	0.513593	0.948387	0.0215246
TNFSF11	0.76843	0.639572	0.92325	0.0049134
KCND2	1.22853	1.0327	1.46149	0.0201685
NAAA	0.781193	0.611655	0.997724	0.0479045
SACM1L	0.623228	0.446818	0.869288	0.00535211
CDYL	0.617631	0.420761	0.906616	0.0138716
EFEMP2	1.24844	1.05848	1.4725	0.00841971
SLC2A3	1.27413	1.12896	1.43797	8.66009e-05
ANO1	1.25489	1.09687	1.43568	0.00094517
SNX7	0.657575	0.512652	0.843467	0.000966352
C1QTNF4	1.35297	1.02344	1.78859	0.0337801
RNF114	0.719511	0.541366	0.956278	0.0233302
MICA	1.36597	1.02313	1.82368	0.0344252
GLIS2	1.20343	1.03436	1.40015	0.0165167
MAP2K6	0.739127	0.601765	0.907844	0.00395633
RAB32	0.760307	0.611443	0.945414	0.0137067
SERPING1	1.22392	1.07795	1.38964	0.00181791
ILDR1	0.722741	0.565711	0.92336	0.00937898
COLGALT2	1.36022	1.10575	1.67324	0.0035999
SLC3A1	0.85613	0.743225	0.986187	0.0313396
ARHGAP4	1.2165	1.03971	1.42336	0.0144441
TCEANC2	0.447905	0.304026	0.659875	4.84964e-05
ADCY10P1	0.712458	0.525558	0.965824	0.0289647
DAPK2	0.784619	0.632089	0.973956	0.0278619
GRAMD1B	1.36255	1.08752	1.70714	0.00716063
NOX4	1.34074	1.13425	1.58481	0.000589939
KCTD1	1.44603	1.08151	1.93341	0.0128212
PID1	0.800218	0.688282	0.930358	0.00374496
GPRIN3	0.674678	0.537641	0.846643	0.000681088
STX2	1.6686	1.23284	2.25838	0.000915005
BCAS1	0.864198	0.755302	0.988795	0.0336755
KLC4	0.71187	0.55553	0.912208	0.00722622
CCL28	0.809355	0.709377	0.923424	0.0016653
NUDT18	0.694281	0.519327	0.928176	0.013774
NOTCH3	1.3486	1.07915	1.68533	0.00854368
ZBED5-AS1	0.635476	0.499042	0.809211	0.000236252
PFKFB3	1.34445	1.08713	1.66268	0.00632025
PIP5K1B	0.746533	0.579248	0.962128	0.0239321
KLF2	1.29715	1.06199	1.58439	0.0107944
NDNF	0.850057	0.723062	0.999357	0.0490969
NAB2	1.37251	1.02742	1.83349	0.0321065
LIMD2	0.738371	0.592008	0.92092	0.00712755
DDAH1	0.706342	0.559255	0.892113	0.00352002
FITM2	0.776102	0.614752	0.979802	0.0330433
IPO11	0.771006	0.601413	0.988422	0.0401845
FAP	1.15185	1.03955	1.27627	0.00690922
NKAPL	1.49624	1.0243	2.18561	0.0371468
SLC37A3	0.659671	0.467724	0.930389	0.0177294
GPNMB	1.14733	1.03169	1.27594	0.0112284
CYP2J2	0.784832	0.658708	0.935106	0.00671597
ZNF438	1.56049	1.05204	2.31466	0.0269543
LZTS1	1.5386	1.10924	2.13415	0.00985109
MYO1A	0.816337	0.712112	0.935817	0.00359335
ANXA2	1.43602	1.03254	1.99718	0.0315387
PPP2R1B	0.658485	0.463221	0.93606	0.0199041
PANK3	0.761419	0.583647	0.993337	0.0445114
SNX14	1.64227	1.14046	2.36489	0.00766739
BEAN1	1.33765	1.09212	1.63838	0.00492956
ZMPSTE24	0.695325	0.495742	0.97526	0.0352834
TGFB3	1.25483	1.02595	1.53477	0.0271568
CD177	0.788765	0.703108	0.884857	5.2189e-05
PRR5L	0.732635	0.572693	0.937244	0.0132968
AGRN	1.38063	1.04639	1.82162	0.0225721
TMEM72	0.736137	0.570984	0.94906	0.0181122
PRSS8	0.859864	0.745384	0.991925	0.0383415
SLC13A2	0.824705	0.717159	0.948379	0.00686312
ARHGEF38	0.733451	0.55773	0.964537	0.0265309
FES	1.22375	1.00193	1.49467	0.0478292
SNAI1	1.42571	1.14937	1.76849	0.00125351
HEPH	0.807212	0.672267	0.969245	0.0217533
PTPN3	0.662928	0.499683	0.879504	0.00436956
PRR15L	0.813431	0.662234	0.999148	0.0490582
LOX	1.19773	1.05938	1.35414	0.00396232
PAK1	0.651227	0.439792	0.964311	0.0322411
C5AR1	1.21363	1.06898	1.37785	0.00278803
C4orf47	1.34854	1.01556	1.79069	0.0387626
ANGPTL2	1.22052	1.05614	1.41048	0.00693232
SOX11	1.37484	1.11124	1.70096	0.00337662
ALKBH2	1.5387	1.15702	2.04629	0.00304986
GAS2L3	0.794421	0.643937	0.980072	0.0317275
CLCN3	0.67982	0.525542	0.879386	0.00329621
AXIN2	0.770232	0.681586	0.870407	2.85375e-05
SERPINB2	1.10486	1.00653	1.21279	0.0360152
RAB31	1.14218	1.00934	1.2925	0.0350873
HTRA3	1.23334	1.01514	1.49844	0.0347563
SMAP1	0.770691	0.600438	0.98922	0.0408486
CEBPA	0.748502	0.632719	0.885473	0.000728603
HOXC8	1.33442	1.0574	1.68401	0.015093
EPS8L3	0.773388	0.654626	0.913697	0.00251908
C1orf35	1.47081	1.04094	2.07822	0.0287106
APAF1	0.705975	0.515667	0.966516	0.0298202
CD109	1.29319	1.12183	1.49073	0.000392639
CLRN3	0.830439	0.730682	0.943816	0.00443347
HADH	0.595223	0.457513	0.774382	0.000111313
USP2	0.727364	0.535654	0.987688	0.0414175
SOX13	1.73258	1.3258	2.26417	5.68472e-05
IER5L	1.25706	1.0185	1.55149	0.0331113
FBXL16	1.26061	1.05603	1.50482	0.0103662
SERPINE1	1.22509	1.09751	1.3675	0.000296586
CDKN2A	1.18894	1.0309	1.37121	0.0173999
MAGEL2	1.63166	1.2344	2.15675	0.000583217
DUOX2	0.902559	0.843247	0.966043	0.00311574
CREG2	1.47743	1.16014	1.88151	0.00155536
FHL3	1.30783	1.02761	1.66447	0.029157
CD163	1.14159	1.01436	1.28479	0.0280602
CACNA1D	0.780626	0.636517	0.95736	0.0173854
GOLPH3L	0.714837	0.53887	0.948265	0.0198901
NPTXR	1.28623	1.03326	1.60113	0.0242694
SYNGR3	1.23884	1.08395	1.41586	0.00167308
COL22A1	1.5218	1.02899	2.25064	0.0354563
BCL6	1.45891	1.1853	1.79569	0.000365078
TRMT112	1.59919	1.14715	2.22936	0.00560794
COL18A1	1.34364	1.1312	1.59596	0.000768351
ACSL6	0.80533	0.705981	0.918661	0.00126909
CTTNBP2	0.883375	0.792025	0.985259	0.0259733
SFXN3	1.47788	1.12434	1.94259	0.00510879
ZNF587	0.700964	0.539279	0.911126	0.00791603
PMP22	1.27927	1.04439	1.56697	0.0173321
TMEM37	0.766308	0.641734	0.915064	0.0032762
PLEKHG6	0.707552	0.574811	0.870947	0.00110079
KIF16B	0.796775	0.640689	0.990888	0.0411268
MOB3B	0.72479	0.56739	0.925855	0.00997562
KCNJ8	1.4157	1.18619	1.68963	0.000117213
SUSD2	1.37307	1.09488	1.72194	0.00605645
MCHR1	1.41042	1.02045	1.94942	0.0372913
CES2	0.868329	0.759508	0.992741	0.038772
GALNT3	0.678143	0.525551	0.875041	0.00282374
EIF2B2	1.51376	1.04729	2.188	0.027397
NKX3-2	1.21644	1.00128	1.47782	0.0485106
FLNA	1.2287	1.07308	1.40688	0.00287585
CHD3	1.35502	1.04372	1.75915	0.0225308
RNF43	0.836001	0.737918	0.947121	0.00490519
PTPN14	1.71063	1.38179	2.11772	8.27156e-07
PNMA1	1.43496	1.21377	1.69646	2.35587e-05
LRRC8D	0.52714	0.362623	0.766294	0.000794896
MEOX2	1.28556	1.10549	1.49497	0.00110465
TSPAN14	2.11426	1.35317	3.30342	0.0010079
FN1	1.21303	1.08331	1.35829	0.000817735
TINAG	0.855763	0.752799	0.972809	0.0172452
ZNF503-AS1	0.853382	0.740515	0.983452	0.0284879
PIAS3	1.55456	1.18222	2.04417	0.00158717
CAPN5	0.785461	0.64298	0.959515	0.0180475
ZSWIM8	1.62776	1.14942	2.30515	0.00606225
ABCA3	1.25209	1.06589	1.47082	0.00620516
CST6	1.15595	1.0199	1.31014	0.0233041
ANO10	0.644544	0.480497	0.864599	0.00338101
LY75	0.841722	0.715751	0.989863	0.0372385
FAM118B	0.620961	0.44565	0.865235	0.00487454
XDH	0.832055	0.725442	0.954336	0.00858734
NRP1	1.41791	1.15769	1.73662	0.000736941
COL1A2	1.14791	1.01889	1.29328	0.0233586
KIN	1.51683	1.10076	2.09015	0.0108699
S100A16	1.24979	1.01522	1.53855	0.0355166
VWA5A	0.810958	0.66976	0.981924	0.0318045
PPARA	0.474966	0.33578	0.671846	2.57837e-05
TRIM13	0.740069	0.563545	0.971888	0.0303831
NFATC1	1.36086	1.02204	1.812	0.0349259
KLC2	1.40814	1.04545	1.89664	0.0242915
KRT6A	1.11378	1.02932	1.20518	0.00740622
FOXC1	1.41394	1.22486	1.6322	2.25329e-06
PDZD3	0.795324	0.653696	0.967638	0.0220937
ADAMTSL4	1.4594	1.14143	1.86595	0.00257012
GPSM1	1.53515	1.17005	2.01418	0.00197921
CYP39A1	0.830846	0.713357	0.967686	0.0172083
MYB	0.660159	0.542732	0.802993	3.24541e-05
TMEM52B	1.35878	1.10106	1.67682	0.00427411
ANO7	0.801141	0.670511	0.95722	0.0146305
CCS	1.6322	1.12666	2.36458	0.00958241
WDR48	0.578683	0.354542	0.944524	0.0286485
ROR1	1.31549	1.06782	1.62061	0.00997941
FAM78B	1.59388	1.15007	2.20895	0.00511463
CLDN23	0.807911	0.68008	0.95977	0.0152155
AKAP1	0.667687	0.504998	0.882788	0.0045835
DLD	0.722494	0.522221	0.999571	0.0496979
ZBTB46-AS1	1.31363	1.07735	1.60172	0.00700888
S100A2	1.12489	1.0224	1.23765	0.0157537
SLC7A8	0.803732	0.686872	0.940473	0.00641936
TGFB1	1.26458	1.03583	1.54385	0.0211269
LEFTY1	0.937611	0.883314	0.995245	0.0342979
CDS1	0.687077	0.541195	0.872281	0.00205546
BTNL8	0.843647	0.76061	0.935749	0.00129924
INHBA	1.19118	1.06426	1.33324	0.00233985
SLC40A1	0.803929	0.665238	0.971535	0.0238921
SLC43A3	1.26379	1.09157	1.46318	0.00173492
ZMYND10	0.655554	0.433658	0.990991	0.0451894
HSPB1	1.45637	1.23988	1.71066	4.68243e-06
B4GALNT2	0.832006	0.701694	0.986517	0.034332
RPP14	0.533794	0.353007	0.807168	0.00292686
UBP1	0.592351	0.404434	0.867582	0.00715566
B3GNT6	0.837596	0.74421	0.9427	0.00330019
HS3ST2	1.26765	1.01715	1.57984	0.0347448
CORO1C	1.49825	1.07927	2.0799	0.0157018
MAP3K3	1.40134	1.03757	1.89265	0.0277751
DDX24	1.69192	1.12722	2.53949	0.0111504
PDGFRB	1.19293	1.01016	1.40877	0.0376044
RETNLB	0.878013	0.810434	0.951228	0.00145472
TMEM252	0.796944	0.68128	0.932244	0.00455545
UEVLD	0.711985	0.520841	0.973276	0.0331888
NUAK1	1.35732	1.153	1.59786	0.000242354
KCND1	1.77215	1.34207	2.34007	5.47595e-05
DOK4	0.638265	0.495918	0.821471	0.000487698
CHST14	1.63769	1.20097	2.23323	0.00182577
BEND6	1.35671	1.04531	1.76089	0.0218471
C1orf198	1.40794	1.03106	1.92258	0.0313665
QRSL1	0.737114	0.550255	0.987427	0.0408762
ANKS4B	0.676811	0.5685	0.805759	1.14801e-05
FBXO15	1.53556	1.14601	2.05754	0.00406807
USP7	0.60164	0.427272	0.847167	0.00361649
INHBB	1.32342	1.18225	1.48146	1.1231e-06
NRP2	1.36738	1.09113	1.71358	0.00658038
NEO1	0.751371	0.603111	0.936078	0.0108032
EPHX2	0.789529	0.685673	0.909116	0.00102311
PKMYT1	0.756522	0.582906	0.981847	0.0359328
CDX1	0.758767	0.671493	0.857383	9.50666e-06
LAMA5	1.30058	1.09907	1.53904	0.00221542
VAT1	1.33528	1.06345	1.67659	0.0127864
GJA3	2.23707	1.63871	3.05392	3.97641e-07
WDR91	1.6923	1.2548	2.28233	0.000566231
LRRFIP2	0.488122	0.328404	0.725518	0.000389954
RNF186	0.878171	0.784144	0.983471	0.02455
ZFP3	0.844955	0.717063	0.995657	0.0442261
SIX4	1.56224	1.26688	1.92647	3.01424e-05
RTN2	1.33614	1.09634	1.62839	0.00408758
MICAL3	0.51077	0.357332	0.730093	0.000227951
LZTS2	1.59792	1.10572	2.30921	0.0125983
ERMN	1.33249	1.10617	1.60512	0.00250843
MAP4K4	1.81471	1.38271	2.38168	1.73922e-05
FBXL7	1.35114	1.07766	1.69403	0.00910422
VIL1	0.826297	0.69308	0.985121	0.033413
CYP27C1	1.48506	1.13958	1.93529	0.00342189
HNF4A	0.700535	0.552509	0.88822	0.00329594
CEP44	1.41712	1.03449	1.94129	0.029923
SEL1L3	0.530458	0.365772	0.769293	0.000829197
FOXO6	1.28949	1.01817	1.6331	0.0349116
AVPR1A	1.74084	1.30078	2.32976	0.000192509
ABCA17P	1.26458	1.09719	1.45751	0.00119393
SPATA13	0.736075	0.555379	0.975562	0.0329974
EHD2	1.20807	1.02666	1.42154	0.0227967
RFFL	0.567059	0.394084	0.815957	0.00224731
ADARB1	1.50691	1.16502	1.94914	0.00178795
ISYNA1	1.31427	1.0415	1.65847	0.0213007
COL5A1	1.17251	1.0353	1.3279	0.0121989
PHLDA1	1.20503	1.0296	1.41037	0.0201642
CDKN1C	1.30844	1.12365	1.52362	0.000538742
COX7A1	1.22464	1.05204	1.42556	0.00893678
PRDX5	0.804512	0.667244	0.97002	0.0226757
COQ10A	1.46293	1.009	2.12108	0.0447256
PIKFYVE	0.653314	0.47398	0.900501	0.00931993
CCDC80	1.193	1.06515	1.33619	0.00227816
C10orf88	1.8231	1.17563	2.82716	0.00730105
FENDRR	0.700762	0.533139	0.921086	0.0107944
SLC25A15	0.626845	0.48967	0.802447	0.00021004
PARD6A	0.72773	0.56265	0.941244	0.0154665
KDM1B	0.762831	0.617513	0.942347	0.0120501
C1QA	1.1391	1.00344	1.29311	0.0441158
FRMD5	1.3322	1.12394	1.57905	0.000942608
KLF4	0.852155	0.741962	0.978712	0.0235409
RHOD	1.27417	1.03359	1.57075	0.0232464
CAPN9	0.840239	0.737485	0.95731	0.00890976
TMEM45A	1.2613	1.11737	1.42376	0.000173165
FUT11	1.72135	1.29448	2.28899	0.000187719
MAPKAPK5	0.640683	0.454527	0.903082	0.0110217
TFAP2A	1.189	1.00231	1.41046	0.046989
CFTR	0.775989	0.676929	0.889545	0.000272966
GBP6	1.35151	1.02717	1.77826	0.0314396
PES1	0.628866	0.429952	0.919805	0.0168095
MITF	1.29258	1.06893	1.56302	0.00810485
TRAM2-AS1	0.690392	0.487454	0.977817	0.036953
CHST3	1.36883	1.10519	1.69537	0.00402479
THBS3	1.3982	1.12299	1.74085	0.00272488
SEMA4C	1.68288	1.30059	2.17753	7.52799e-05
RILPL1	1.40766	1.06368	1.8629	0.016768
MECOM	0.746877	0.600352	0.929163	0.00880954
MIER1	0.662219	0.488044	0.898556	0.00812311
MXRA8	1.20693	1.03185	1.41172	0.0186703
COL5A2	1.1733	1.0418	1.32139	0.0084094
PIWIL1	1.13823	1.02072	1.26926	0.0198631
MORC4	1.33764	1.11613	1.60311	0.00163619
CUL4B	1.30943	1.00372	1.70825	0.0468886
INSC	0.748509	0.609644	0.919006	0.00566304
SRPX	1.29768	1.15649	1.45611	9.25767e-06
POSTN	1.14175	1.01665	1.28223	0.0251597
DLX6-AS1	0.766512	0.608759	0.965143	0.0237134
TTC9	1.2087	1.03547	1.41092	0.0163271
BLOC1S2	1.61638	1.20153	2.17448	0.00150778
JPH3	1.76525	1.12882	2.7605	0.0127334
DUSP5P1	1.38422	1.15231	1.6628	0.000510326
SLC7A6	0.764756	0.586905	0.996501	0.0470426
SMAD9	0.847429	0.724194	0.991634	0.0389478
MSN	1.38333	1.08789	1.75899	0.00811525
SULF1	1.14389	1.03119	1.26892	0.0110775
FXYD6	1.26947	1.10142	1.46317	0.000990541
VGLL3	1.28094	1.11399	1.4729	0.000510605
COLEC12	1.21862	1.08152	1.3731	0.00116674
MUC16	1.28733	1.09589	1.51221	0.00210797
MAB21L3	0.765791	0.62755	0.934484	0.0086128
SPINK4	0.944953	0.895965	0.996619	0.0371017
HSPB7	1.27353	1.03317	1.56981	0.0234676
PFKFB2	0.682672	0.529974	0.879366	0.00312546
GUCA2B	0.863224	0.773889	0.962872	0.00832101
PXDN	1.34496	1.15721	1.56317	0.000111848
NCAPH2	0.618404	0.422093	0.906018	0.0136454
LTBP3	1.33793	1.10446	1.62075	0.00292515
MOCS3	0.778096	0.623211	0.971473	0.0267242
NMB	1.3256	1.03416	1.69919	0.0260741
HOXD4	1.25375	1.0269	1.53071	0.0263766
CENPBD1P1	0.661727	0.451027	0.970858	0.0347567
IKZF5	1.44336	1.00146	2.08024	0.0490917
PODXL	1.36176	1.10023	1.68546	0.00454164
GPR143	0.817573	0.731528	0.913738	0.000385343
SH3BP5	1.30983	1.05277	1.62965	0.0154647
NMNAT1	0.626018	0.466888	0.839386	0.00174809
ABCC5	1.38553	1.02494	1.87298	0.0339974
GOLIM4	0.799876	0.666507	0.959933	0.0164242
CRYL1	0.810437	0.661669	0.992653	0.0422321
CDK5R2	1.30504	1.04011	1.63745	0.0214678
BCL2L14	0.693788	0.528363	0.911005	0.00852236
HLA-F-AS1	1.59039	1.13915	2.22037	0.00642686
ARHGEF17	1.27118	1.02935	1.56982	0.0258389
RBM47	0.787204	0.649894	0.953525	0.0144218
FGD5-AS1	0.493117	0.317963	0.764757	0.00158927
ZNF232	1.26262	1.01755	1.5667	0.0341748
NPFFR2	0.634533	0.460925	0.873531	0.00528692
AKR1B10	0.886878	0.815828	0.964116	0.0048371
AIF1L	1.5305	1.22566	1.91116	0.000173045
CHMP7	0.720582	0.539283	0.962831	0.0266836
ATP8B2	1.25581	1.01819	1.54888	0.0332999
CHSY1	1.41222	1.12424	1.77397	0.00301323
FNDC1	1.09379	1.0035	1.19221	0.041401
EGR2	1.22503	1.06978	1.40281	0.00332906
RALGAPA2	0.74649	0.597627	0.932434	0.00998245
PPP1R13L	1.29381	1.02892	1.62689	0.0275341
ITGB7	0.775591	0.629675	0.955322	0.0168582
CCDC47	0.546412	0.390372	0.764825	0.000427284
SLC25A24	0.709511	0.523177	0.962211	0.0272593
GNG5	0.582233	0.364297	0.930547	0.0237689
TPSG1	0.813274	0.7104	0.931045	0.0027407
DNAAF3	1.26723	1.03823	1.54675	0.0198659
SHROOM2	0.793803	0.680237	0.926328	0.0033739
TP53AIP1	0.601268	0.375667	0.96235	0.0340155
PIWIL2	0.747316	0.596613	0.936086	0.011253
LILRA1	0.628592	0.400972	0.985424	0.0429727
SACS	1.36145	1.16202	1.5951	0.000134456
PINX1	0.648323	0.483779	0.868832	0.00371631
HTRA1	1.30116	1.13031	1.49783	0.000246881
ST3GAL6	1.35871	1.04303	1.76993	0.0230693
FUCA1	0.570468	0.414549	0.785031	0.000569379
CTSS	0.728756	0.593382	0.895014	0.00254597
VANGL2	0.850263	0.742724	0.973373	0.0187158
PALM	1.37005	1.11874	1.6778	0.00232499
FOXD2	0.750467	0.627413	0.897656	0.00168043
ARL8A	1.72477	1.24362	2.39209	0.00108901
ISLR	1.14839	1.022	1.29041	0.0200301
HDAC7	1.60257	1.08628	2.36425	0.017449
PPARGC1A	0.717189	0.581742	0.88417	0.00185379
CYP4F12	0.80228	0.681153	0.944946	0.00833749
ARV1	0.652406	0.482946	0.881327	0.00538275
GJA4	1.28561	1.03011	1.60448	0.0262586
NEBL	0.796678	0.635185	0.999229	0.0492255
ATP8B1	0.796587	0.646187	0.981993	0.0331574
MT2A	1.17361	1.01734	1.35387	0.0281038
GNB3	0.704314	0.510987	0.970785	0.0322684
ACVR2B-AS1	0.62968	0.460196	0.861581	0.00383728
DNAJC9	1.41231	1.0678	1.86797	0.0155307
CERS6	0.767253	0.60313	0.976035	0.0309673
NKX6-1	1.3654	1.04255	1.78823	0.0236563
AHSA1	1.58094	1.09832	2.27561	0.0137159
GPR146	1.42647	1.05943	1.92065	0.0192646
TEX2	0.654242	0.43719	0.979055	0.0391237
CSRP2	1.6845	1.368	2.07422	9.06165e-07
RAP2B	1.47084	1.13229	1.91062	0.00384212
LRRC75A	0.759126	0.648988	0.887955	0.000569352
UNC5A	1.37392	1.08163	1.74521	0.00924318
DUSP14	1.53578	1.18764	1.98598	0.00107153
CX3CL1	1.25255	1.05271	1.49033	0.0111108
GCSAM	0.745704	0.561052	0.991127	0.0432426
NIPSNAP3B	1.45129	1.0288	2.04729	0.0338642
BAHD1	1.66553	1.12902	2.457	0.0101205
PTPRN	1.43187	1.04444	1.96302	0.0257438
HAS1	1.19588	1.01075	1.41493	0.0371059
IP6K3	0.599889	0.430617	0.835699	0.00251872
HENMT1	0.816052	0.70786	0.940779	0.00509138
DEGS1	1.44806	1.16604	1.7983	0.000808424
INHBE	1.36541	1.0631	1.75369	0.0147222
TEX11	0.672949	0.516759	0.876345	0.00328669
CCRL2	0.593207	0.475448	0.740131	3.73969e-06
TMOD1	1.31082	1.04439	1.6452	0.0195614
TAGLN	1.23286	1.10215	1.37906	0.00025118
ESAM	1.45288	1.16419	1.81316	0.00094972
DUSP10	1.35662	1.10372	1.66747	0.00376195
LIMK2	0.4841	0.344003	0.681251	3.15566e-05
CDC42SE2	0.721138	0.583237	0.891644	0.00253539
OGFOD3	0.617224	0.438208	0.869373	0.00576373
HUNK	0.792624	0.675199	0.93047	0.00449909
TTYH1	1.38348	1.01798	1.8802	0.0380958
ARHGAP44	0.74386	0.605964	0.913137	0.00467502
PITPNA-AS1	1.3021	1.02386	1.65595	0.0313782
LINC01116	1.27504	1.11208	1.46187	0.000496566
PAQR5	0.7825	0.6644	0.921591	0.00330185
DLK2	1.40007	1.05434	1.85917	0.0200363
RNF181	2.22874	1.48374	3.34782	0.000113093
PMAIP1	1.20556	1.02803	1.41376	0.0214436
PRDM5	0.560179	0.394177	0.796088	0.00123053
PHF20L1	1.50334	1.09438	2.0651	0.0118446
CADM4	1.30468	1.02789	1.65602	0.0288127
ELOVL3	1.41802	1.12912	1.78083	0.00265815
SNAP29	0.381527	0.252351	0.576828	4.90533e-06
ITGA7	1.29746	1.07939	1.55958	0.00554208
C12orf65	1.43853	1.04253	1.98496	0.0268634
GPRC5B	1.43616	1.0913	1.88999	0.00977806
LHX6	1.634	1.17805	2.26642	0.0032651
PPP1R36	0.825507	0.692874	0.983528	0.0318871
KCTD17	0.715196	0.526859	0.97086	0.0315858
SHOX2	1.30275	1.04244	1.62806	0.02005
TMEM200B	1.30316	1.07134	1.58515	0.0080611
C8orf74	0.56641	0.370451	0.866027	0.00869207
LINC00886	0.747105	0.5852	0.953804	0.0193102
MYL6B	1.42199	1.126	1.79577	0.00311055
FAM171A1	0.797468	0.661111	0.96195	0.0180093
ISL2	1.19687	1.01085	1.41713	0.037054
MRPS34	0.692793	0.515428	0.931192	0.0149976
KBTBD8	0.766577	0.589533	0.996789	0.0472596
MGAT4B	0.609318	0.463409	0.80117	0.000389277
PRNP	1.3891	1.15065	1.67695	0.000625228
ARC	1.34187	1.11627	1.61306	0.00174113
BICD2	1.33167	1.01381	1.74918	0.0395361
MED10	1.49917	1.08786	2.06599	0.0133367
CCT6B	0.612103	0.441476	0.848676	0.00323921
EMILIN1	1.16725	1.01624	1.34071	0.0286816
REEP4	0.711085	0.54187	0.933141	0.0139314
TAF3	1.46671	1.07964	1.99257	0.0142813
PPP1R1A	1.4744	1.19396	1.82071	0.000309932
WFDC21P	0.837479	0.71231	0.984643	0.0317665
AKAP5	0.646071	0.500601	0.833813	0.000789807
MS4A4A	1.14886	1.0144	1.30114	0.0288782
SPEF1	0.627781	0.4197	0.939026	0.0234391
HMGN2P46	0.816365	0.676909	0.98455	0.0337645
WIPI1	0.71689	0.582547	0.882213	0.0016686
PCOLCE2	1.47448	1.31289	1.65596	5.50699e-11
FYN	1.31279	1.10353	1.56174	0.00212734
NGLY1	0.647359	0.490245	0.854825	0.00217037
BZW2	0.700911	0.513438	0.956836	0.0252334
GPX2	0.723415	0.614661	0.851413	9.81173e-05
TGFB1I1	1.21676	1.03735	1.42721	0.0159336
OSR2	1.19886	1.04119	1.3804	0.0117038
MILR1	1.26643	1.01857	1.5746	0.0335401
HNF1B	0.626066	0.494101	0.793276	0.000105559
TIAM1	1.38484	1.10217	1.73999	0.00518754
ETS2	0.708518	0.580764	0.864374	0.000682074
WASF1	1.42839	1.19831	1.70266	6.92728e-05
TMEM107	1.30526	1.00953	1.68763	0.0421223
MFAP2	1.14453	1.00533	1.30299	0.0413201
SLC5A1	0.78733	0.675655	0.917462	0.00218587
FRMD6	1.25959	1.10927	1.43028	0.000371795
HOXC5	1.54347	1.23551	1.92818	0.000132098
FOXP3	0.660695	0.499023	0.874745	0.00379676
PCGF1	1.47899	1.118	1.95654	0.00612066
PTOV1	1.48282	1.08907	2.01892	0.0123541
WNK4	0.832973	0.711448	0.975255	0.0231243
DUSP18	0.588342	0.445509	0.776967	0.000185072
GRP	1.1875	1.06875	1.31944	0.00138907
HOXB13	0.881428	0.793995	0.978489	0.0178869
MUC2	0.924154	0.870751	0.980831	0.00939578
TSPAN8	0.81143	0.688731	0.955987	0.0124875
TMEM60	0.67479	0.476429	0.955738	0.0267686
CCL11	0.853865	0.764219	0.954026	0.00524491
SRGAP2C	1.59434	1.27876	1.9878	3.39932e-05
SPAG8	1.45487	1.01633	2.08264	0.0405162
VWA8	0.740463	0.551093	0.994905	0.0461673
EFS	1.31763	1.06723	1.62678	0.0103164
MYL9	1.25404	1.08357	1.45134	0.00239282
ZNF668	0.673351	0.484541	0.935734	0.0184928
ST3GAL1	1.23721	1.04098	1.47042	0.0157014
PDE6A	0.746838	0.589979	0.945401	0.0152358
PRDM6	1.36793	1.08807	1.71978	0.00730227
MAP3K7	1.49707	1.02499	2.18658	0.0368283
SNX16	1.34025	1.0598	1.69491	0.0144916
GAP43	1.28621	1.03172	1.60347	0.0252472
KBTBD11	0.788185	0.679114	0.914775	0.00173547
CEP85L	1.69098	1.24831	2.29061	0.000693284
HP	1.18424	1.05107	1.33429	0.00546376
UNC13B	0.729882	0.552348	0.964478	0.0268073
HIGD1B	1.26461	1.00438	1.59226	0.0458106
UBASH3A	0.792572	0.64835	0.968875	0.0232978
GALNT15	1.40192	1.14259	1.72011	0.00120675
RORC	0.626537	0.521271	0.75306	6.29339e-07
NPR3	1.39454	1.18227	1.64492	7.90122e-05
EPHX3	1.19199	1.01984	1.3932	0.0273219
ZBTB46	1.47388	1.077	2.017	0.0153761
NRK	1.46713	1.1606	1.85462	0.00134825
USP13	1.37806	1.02298	1.85639	0.034906
COTL1	1.40449	1.12486	1.75364	0.00271177
USP30-AS1	0.778183	0.625494	0.968146	0.0244204
LPIN1	1.25809	1.01644	1.5572	0.0348767
CLN3	0.624608	0.481409	0.810402	0.000396749
UBE2J2	0.575904	0.365563	0.907272	0.017331
MIR31HG	1.31655	1.07555	1.61154	0.00767468
FEZF2	0.503028	0.29851	0.847667	0.00986052
SHANK3	1.58122	1.23397	2.02619	0.000292633
TRPS1	1.33408	1.06466	1.67167	0.0122668
ZNF135	1.60092	1.05418	2.43122	0.027281
DNAAF1	0.616387	0.402146	0.944765	0.0263691
SPARC	1.23163	1.07112	1.41618	0.0034516
PAFAH2	0.68601	0.511002	0.920953	0.012143
SETD7	1.43787	1.01518	2.03654	0.0408747
HOXC10	1.23697	1.0293	1.48652	0.0233301
CLINT1	0.760421	0.588174	0.98311	0.0366227
DMKN	1.17081	1.04629	1.31015	0.00598464
CCBE1	1.28944	1.03914	1.60003	0.0209611
HEY1	1.48535	1.21292	1.81898	0.000129665
C9orf152	0.786062	0.681517	0.906645	0.000946749
STK24-AS1	0.661513	0.452413	0.967258	0.0330317
NR2F1-AS1	1.60394	1.12654	2.28367	0.00876946
IMP3	1.89443	1.34243	2.67342	0.000277286
HOTAIR	1.22447	1.08453	1.38248	0.00107417
PCGF2	1.70814	1.26405	2.30825	0.000491597
TSPYL2	1.5847	1.18207	2.12447	0.00208106
AQP5	1.17365	1.04104	1.32315	0.00885778
PIGL	0.678802	0.469877	0.980625	0.0389979
TNFRSF10C	0.737011	0.582475	0.932546	0.0110335
GIP	1.48088	1.03521	2.11843	0.0316033
S100A4	1.2028	1.05676	1.36902	0.00517457
LDOC1	1.27309	1.03973	1.55883	0.0194363
UBE2E2	1.22396	1.05057	1.42597	0.0095176
HEXB	0.576837	0.395807	0.840664	0.00419425
ST3GAL3	0.644141	0.439571	0.943916	0.0240698
PKN1	1.33943	1.07904	1.66266	0.00805653
IL20RB	1.44607	1.17077	1.7861	0.000618824
NOP10	1.51569	1.0334	2.22307	0.0333301
TUBB2A	1.39833	1.17523	1.66379	0.000156448
ATOH1	0.831882	0.745561	0.928197	0.000991256
ZSWIM5	0.706146	0.576507	0.864935	0.000773635
AFAP1L1	1.44783	1.11843	1.87424	0.00495688
PMM2	0.499595	0.371021	0.672724	4.84715e-06
KLHL22	0.668992	0.471082	0.950048	0.024684
TPMT	0.562503	0.418923	0.755293	0.000130017
ZHX1	1.29465	1.01724	1.64771	0.0358233
CHST5	0.820887	0.711754	0.946753	0.00669292
HTRA4	1.29227	1.05262	1.58649	0.0142882
EFCAB5	0.60775	0.411553	0.897479	0.0122867
NAV3	1.51207	1.13054	2.02237	0.00532094
SPRR3	1.12464	1.01552	1.24548	0.0240938
CNN1	1.14298	1.04827	1.24625	0.00246101
ZFHX4	1.45829	1.08053	1.96812	0.0136526
LINC01016	0.566629	0.341855	0.939194	0.0275746
ENKUR	0.734249	0.564736	0.954643	0.0210794
SLC7A4	0.771979	0.635031	0.938461	0.00939258
PHF1	1.72456	1.28645	2.31187	0.000268005
ANXA2P1	1.27946	1.02376	1.59903	0.0302811
GCHFR	1.21432	1.00833	1.46239	0.0406119
LINC00668	0.861089	0.754939	0.982165	0.025876
DUSP16	0.633683	0.475652	0.844219	0.00182713
RAP2A	0.739014	0.547119	0.998214	0.0486533
VCAN	1.14058	1.01753	1.27852	0.0239258
CDO1	1.4386	1.12448	1.84049	0.00381191
TIMP2	1.24542	1.08612	1.42808	0.00167156
FRMD6-AS1	1.65157	1.15568	2.36024	0.005883
PITPNC1	1.46227	1.0811	1.97783	0.0136623
TOM1L1	0.737504	0.553443	0.98278	0.0376597
HOXC9	1.32795	1.09083	1.6166	0.00470864
HTR2B	1.14542	1.02764	1.27671	0.0141926
LYPD5	0.700349	0.552976	0.886998	0.00312951
ACTR8	0.356532	0.208221	0.610482	0.000170989
ZNF512B	1.54464	1.23368	1.93397	0.000150017
SLC5A6	0.819598	0.673705	0.997083	0.0466826
SENP7	1.51255	1.18004	1.93877	0.00108713
CLYBL	0.674602	0.523079	0.870017	0.00242324
TNS1	1.3202	1.12301	1.55201	0.00076404
KLRB1	0.826174	0.70523	0.967858	0.0180541
FRMD4A	1.53519	1.11953	2.10519	0.00779491
AZIN1	1.47496	1.08875	1.99817	0.0121108
AIP	1.89771	1.37851	2.61246	8.55584e-05
RUSC2	1.30874	1.05377	1.62539	0.0149454
HRH2	0.65703	0.457955	0.942643	0.0225664
UBE2QL1	1.32962	1.1201	1.57834	0.0011286
KPTN	1.46953	1.11883	1.93015	0.00565564
OVGP1	0.681844	0.53172	0.874354	0.00254294
COL3A1	1.17876	1.03216	1.34618	0.0152181
NCBP1	0.702347	0.51446	0.958853	0.026115
IGF2BP3	1.16104	1.02747	1.31196	0.0166378
SERPINF1	1.17798	1.03673	1.33846	0.0119537
PNPLA1	0.770833	0.60238	0.986393	0.0385593
TPST1	1.42367	1.16377	1.74162	0.000593437
ATP1A4	0.587789	0.362329	0.953543	0.0313443
POLR3H	0.500914	0.324791	0.772541	0.00176338
ACAA2	0.729874	0.576476	0.924091	0.00890276
ABCA9	1.71659	1.29358	2.27793	0.000181701
KIAA1109	0.700998	0.49923	0.984312	0.040241
HSPB8	1.21825	1.05801	1.40277	0.00607717
ADAMTS7	0.719072	0.526671	0.981761	0.0379103
CLDN3	0.838075	0.731887	0.959669	0.0106033
NEU3	0.578135	0.398261	0.839249	0.00395712
EHF	0.816747	0.696682	0.957503	0.0125862
KIRREL3	0.568295	0.361801	0.892644	0.0141707
ZNF117	1.23163	1.0051	1.50921	0.0445304
BHLHB9	1.46509	1.13819	1.88588	0.00302864
ZDHHC3	0.431905	0.292599	0.637534	2.38223e-05
CWC25	0.561709	0.341155	0.92485	0.0233881
TBC1D14	0.446534	0.319462	0.624152	2.37318e-06
CMKLR1	0.715668	0.547237	0.93594	0.0145443
ACTC1	1.29129	1.06821	1.56096	0.00824453
SPCS1	0.419278	0.256675	0.68489	0.000517191
DPF2	1.54849	1.07355	2.23354	0.0192987
KIDINS220	1.47364	1.03736	2.09341	0.0304066
NRIP3	1.36497	1.02824	1.81197	0.0313481
N4BP3	1.31615	1.00548	1.72281	0.0455279
MAP2	1.57645	1.20592	2.06084	0.000869628
ERVH-1	0.804553	0.654573	0.988896	0.0388239
AP2M1	1.52108	1.11433	2.07631	0.00824671
SLC7A7	1.23408	1.01827	1.49562	0.031983
NR2F1	1.31934	1.12687	1.54468	0.000571796
SMARCB1	0.6124	0.428662	0.874895	0.00705366
CDHR2	0.826538	0.716668	0.953252	0.00884866
CRELD1	1.64552	1.13817	2.37901	0.00809477
PCSK5	1.359	1.178	1.56781	2.59458e-05
PRKD1	1.35997	1.09663	1.68655	0.00510982
PIM1	1.38951	1.06065	1.82032	0.0169722
USH1C	0.785495	0.649304	0.950253	0.0129482
SUSD5	1.37839	1.17723	1.61393	6.68825e-05
DPYSL3	1.22235	1.06606	1.40154	0.00402105
SLC25A34	0.681939	0.476148	0.976673	0.0367302
PTP4A2	0.555626	0.37204	0.829806	0.00408387
CTDSP2	0.688193	0.477447	0.991963	0.0451533
DMTF1	1.29584	1.00082	1.67782	0.0492736
FJX1	1.51766	1.252	1.83969	2.14589e-05
BCL11B	0.755473	0.571166	0.999255	0.0493922
LEMD1	1.18453	1.05056	1.33559	0.00568555
APOBR	0.710923	0.60191	0.83968	5.8847e-05
BASP1	1.26403	1.04086	1.53506	0.018079
TP53TG1	0.785188	0.639638	0.963859	0.0207852
PDE6B	1.67562	1.16242	2.41538	0.00566337
LATS2	1.41765	1.08718	1.84857	0.0099603
NPL	1.38076	1.09002	1.74905	0.0074851
TMEM182	1.67208	1.20785	2.31473	0.00194806
WNT4	0.741351	0.599789	0.916324	0.00563591
FERMT1	0.79843	0.664207	0.959778	0.0165238
CCDC113	0.838175	0.719621	0.976261	0.0232843
C20orf194	1.44836	1.17511	1.78516	0.000515434
FBN1	1.15044	1.0201	1.29745	0.0223567
TRABD	0.641734	0.499254	0.824877	0.00053432
PAWR	0.711704	0.519716	0.974613	0.0339826
PNMA6A	1.24126	1.0035	1.53536	0.0463563
FFAR1	0.46549	0.248404	0.872292	0.017016
ZMYM3	1.52597	1.02331	2.27553	0.0381722
LGALS3	0.758002	0.603318	0.952347	0.0173482
SYNE4	0.880064	0.78285	0.98935	0.032416
EMC3	0.456185	0.307368	0.677053	9.78471e-05
TRMU	0.606974	0.431676	0.853458	0.00408865
WWTR1	1.30769	1.10942	1.54139	0.0013853
GLS2	1.29266	1.03547	1.61374	0.0233361
RGS10	1.6668	1.23842	2.24336	0.000749503
ANKLE1	1.35657	1.07003	1.71983	0.0117652
MTMR7	0.669904	0.470426	0.953967	0.0263336
SNUPN	1.53062	1.0751	2.17913	0.0181894
CCDC88A	1.60091	1.26453	2.02677	9.22185e-05
SNAPC3	1.43339	1.02786	1.9989	0.033844
GSC	0.577649	0.352876	0.945598	0.0290787
ZFAND1	1.37485	1.06839	1.76921	0.0133573
MRTO4	0.705895	0.535348	0.930774	0.0135721
CFH	1.1516	1.01013	1.31288	0.0347943
ZFPL1	0.665935	0.466953	0.949708	0.0247758
G0S2	1.16618	1.03336	1.31607	0.0127091
SNPH	0.702921	0.543024	0.9099	0.00742834
PAEP	1.31737	1.08226	1.60355	0.00599375
PEAR1	1.32262	1.01112	1.73008	0.041285
SLC16A8	1.32559	1.04074	1.6884	0.0224003
SERTAD2	2.05226	1.51308	2.78358	3.78042e-06
VSIG2	0.881283	0.800632	0.970059	0.00985924
CCR4	0.722149	0.548934	0.950023	0.0199995
PXMP2	0.704963	0.556493	0.893045	0.00376201
ENKD1	1.37528	1.05685	1.78967	0.0177199
GLYR1	0.745958	0.558756	0.995879	0.0468143
GALNT6	0.781835	0.669432	0.913112	0.00188515
AOC3	1.2803	1.13895	1.43919	3.47776e-05
THOC7	0.661486	0.476724	0.917854	0.0134033
FUT1	1.4535	1.14791	1.84045	0.00190015
SLC30A2	0.750018	0.614925	0.91479	0.00452674
STC1	1.33405	1.14116	1.55955	0.00029799
CPNE2	0.788157	0.627772	0.989516	0.0402911
MSLN	1.08616	1.00337	1.17578	0.041038
C1RL	1.62068	1.18021	2.22554	0.00284606
ARHGAP26	0.657615	0.496386	0.871212	0.00349256
ATP6V0A2	0.706438	0.506979	0.98437	0.0400698
ERLIN2	0.746623	0.575653	0.968372	0.0276522
ZBTB34	1.51902	1.11	2.07876	0.00900129
PTGES2	0.635675	0.476583	0.847875	0.0020504
CD9	0.7527	0.584242	0.969731	0.0279671
FBXW4P1	0.784746	0.616771	0.998468	0.048559
AKAP12	1.31684	1.18336	1.46538	4.48107e-07
MCAT	0.667892	0.503542	0.885884	0.00509843
TMEM106A	1.45083	1.01122	2.08157	0.0433297
ACADM	0.781377	0.630919	0.967717	0.0237791
F5	1.14046	1.01678	1.27917	0.0248261
TXNDC12	0.522076	0.330672	0.82427	0.00528112
MYADM	1.25394	1.02675	1.5314	0.026499
OXNAD1	0.551822	0.388676	0.783448	0.000884956
SH3RF1	0.736626	0.542841	0.999589	0.0496921
ACSM3	0.852466	0.737946	0.984757	0.030109
PTGER3	1.46321	1.06916	2.00249	0.0174216
SLC22A11	0.808833	0.658108	0.994078	0.0437566
TBC1D5	0.649703	0.464249	0.909241	0.0119097
ZBTB4	1.68569	1.2326	2.30532	0.0010783
CRYAB	1.33314	1.1705	1.51837	1.48035e-05
INPP5J	0.654003	0.521782	0.81973	0.000228781
PHYHD1	1.32711	1.06057	1.66064	0.013358
MTPN	1.32971	1.0118	1.74752	0.0409426
NOL4L	0.718755	0.527682	0.979015	0.0362177
KHDC1L	1.32105	1.07726	1.62001	0.00747345
CALB1	1.08821	1.02318	1.15738	0.00716767
GADD45A	1.30501	1.04072	1.63642	0.0211313
INSM2	0.721597	0.540562	0.96326	0.0268323
CLK1	1.41628	1.13895	1.76113	0.00174732
SOX3	0.560133	0.32489	0.965708	0.0370219
NCKAP5L	1.55613	1.10296	2.19547	0.0118022
SCPEP1	1.33229	1.00766	1.76152	0.0440602
DSG2	0.784572	0.623768	0.986831	0.0381493
COG1	0.666388	0.466526	0.951871	0.0256745
GRAMD4	0.712638	0.548082	0.926601	0.0114373
SLC30A3	1.60217	1.07536	2.38707	0.0204966
EPC2	1.44736	1.01284	2.06829	0.0423561
NLRC5	0.81037	0.674929	0.97299	0.0242334
NR2E1	1.64294	1.1576	2.33175	0.00544905
TTC7B	1.44791	1.16883	1.79363	0.000704211
ERRFI1	1.19304	1.00599	1.41488	0.0425035
DNAJC16	0.617555	0.447442	0.852343	0.0033704
FAM219B	1.60815	1.08279	2.38843	0.0185691
RNF157	0.816153	0.683888	0.973998	0.0243214
SLCO1B1	1.27633	1.02011	1.5969	0.032832
ATP12A	0.757448	0.593916	0.966008	0.0251788
ZNF605	1.38666	1.084	1.77383	0.00926814
KANK4	1.27809	1.13006	1.4455	9.34915e-05
UCHL1	1.23957	1.05432	1.45737	0.00930879
OSGIN2	1.53589	1.06853	2.20768	0.0204484
S1PR4	0.730996	0.577718	0.924941	0.00905869
COL6A3	1.14567	1.00609	1.30462	0.0402151
NF2	0.648966	0.431402	0.976251	0.037956
NFE2L3	0.797887	0.676293	0.941344	0.00743943
RNF144A	1.3545	1.03738	1.76856	0.0257712
ADAM15	0.736247	0.568392	0.953671	0.0203801
TBC1D8	1.55756	1.17194	2.07007	0.00226462
PAM	1.58782	1.26084	1.9996	8.4934e-05
CCDC126	1.37833	1.03786	1.83049	0.0266443
DNAJC5	0.75378	0.572243	0.992907	0.0443682
TPRG1	1.28063	1.0625	1.54354	0.00942352
IRF1	0.818618	0.670479	0.999489	0.0494159
UNC5C	0.67548	0.462049	0.987501	0.0428797
TCEAL2	1.17636	1.04283	1.32699	0.00823748
RBP7	1.45206	1.23094	1.71291	9.64254e-06
FRMD8P1	0.705127	0.544167	0.913699	0.00822636
CYP2S1	0.846424	0.725984	0.986845	0.0332494
GNL3	0.720235	0.560333	0.925769	0.010403
L3MBTL3	1.4066	1.08827	1.81805	0.00915767
LEP	1.25091	1.10182	1.42018	0.00054535
ATAD3A	0.712787	0.53503	0.949601	0.0207066
SAV1	1.42554	1.06334	1.9111	0.0177576
NKAIN4	1.89517	1.35209	2.65641	0.000206541
CHST12	1.55253	1.10392	2.18345	0.0114658
VIM	1.2583	1.06346	1.48882	0.00743194
FARP2	0.579041	0.37555	0.892793	0.0133874
B3GALNT1	1.2457	1.05422	1.47195	0.00987676
AP1M1	1.37152	1.03431	1.81867	0.0282175
TG	0.783246	0.666962	0.919805	0.00288799
ATP7B	0.82399	0.68134	0.996507	0.0459292
ZNF292	1.40561	1.07349	1.84048	0.0133027
B3GNT8	0.757705	0.623035	0.921484	0.00545367
C3orf22	1.36528	1.04069	1.79111	0.0245794
TPK1	0.800209	0.649393	0.986052	0.0364571
SMIM2-AS1	0.799021	0.675341	0.945352	0.00892465
SLC9A7	1.26366	1.02671	1.55529	0.0271931
OIT3	0.724463	0.586157	0.895402	0.00286231
GPX8	1.24517	1.07461	1.44281	0.00353137
AC005838.2	0.790572	0.642148	0.973302	0.0267579
FBXO17	1.23398	1.05311	1.44592	0.00932745
LINC00852	0.690304	0.517985	0.919948	0.0114256
ENPP6	0.721814	0.536609	0.970941	0.0311695
P4HA1	1.84414	1.4343	2.37109	1.819e-06
DLG5	1.65481	1.19517	2.29123	0.0024148
TUBA1A	1.28959	1.09252	1.52219	0.00264868
TTLL6	0.640002	0.515634	0.794368	5.16275e-05
NDRG4	1.26943	1.02376	1.57405	0.0297123
PPFIBP1	1.35998	1.02246	1.8089	0.0346349
BAG2	1.25711	1.04662	1.50995	0.014395
THBS4	1.16826	1.05916	1.28859	0.00187705
TBC1D10C	0.799878	0.641353	0.997586	0.0475451
NRXN1	1.80688	1.18456	2.75616	0.00602968
ARL5B	1.34018	1.03399	1.73705	0.0269302
BOC	1.26435	1.01922	1.56844	0.032914
CES4A	0.72621	0.571739	0.922416	0.00874636
PHF21A	2.98763	1.82903	4.88017	1.23328e-05
MYO5A	1.31926	1.01372	1.71689	0.0392706
SYNC	1.17166	1.00151	1.37073	0.0478442
DNAJC1	1.50188	1.08084	2.08692	0.015387
IFIT1	1.11268	1.0075	1.22884	0.0350861
HEG1	1.24926	1.03924	1.50172	0.0177955
RPS6KA2	1.51282	1.1534	1.98424	0.00277967
MFNG	1.36461	1.0662	1.74655	0.0135472
DCTPP1	0.659472	0.487303	0.892469	0.00699807
AMIGO2	1.22549	1.09109	1.37644	0.000601845
TANC2	1.23303	1.00813	1.50811	0.0414744
SH3BP2	0.486947	0.31189	0.760258	0.00154637
TSC22D3	1.29733	1.06148	1.58558	0.010997
BHMT2	1.40081	1.1503	1.70589	0.000800045
OBSL1	1.40918	1.1654	1.70394	0.000400944
UBE4B	0.627472	0.451569	0.871895	0.00549134
SHC3	1.25949	1.00536	1.57786	0.0448064
LIMD1	0.544846	0.386181	0.768698	0.000544398
COMMD8	0.749421	0.572173	0.981576	0.0361687
CAV2	1.47876	1.23946	1.76428	1.40308e-05
SNORA71B	0.76186	0.601272	0.965338	0.0243193
VSIG10L	1.28404	1.07572	1.53269	0.00563702
SZRD1	0.568669	0.387536	0.834461	0.00391564
SCGB2A1	0.872797	0.786238	0.968886	0.0106767
SDR39U1	1.44651	1.015	2.06147	0.0411177
REPIN1	0.769037	0.636009	0.92989	0.00672655
RBM3	0.748165	0.57545	0.972719	0.030272
DHX32	0.670731	0.502553	0.89519	0.0066936
NPM3	1.26818	1.03212	1.55824	0.0237741
SOX7	1.42635	1.17361	1.73353	0.000358805
GRB10	1.5236	1.17233	1.98013	0.00163825
HOXB2	1.34	1.1561	1.55316	0.000101955
AP3D1	0.75759	0.580364	0.988936	0.0411726
DUOXA2	0.875186	0.802571	0.954371	0.00255478
SPON1	1.135	1.02075	1.26204	0.0193149
SLC30A9	0.73995	0.570097	0.960409	0.0236004
C11orf96	1.2505	1.09431	1.42898	0.00102358
STEAP4	1.23845	1.03625	1.4801	0.0186986
BACH2	1.49089	1.10345	2.01435	0.00929142
GALNT18	1.29916	1.03283	1.63416	0.0253571
TUBB2B	1.26461	1.13611	1.40764	1.75418e-05
PDK4	1.17061	1.01467	1.35052	0.0307965
JDP2	1.57725	1.09086	2.28049	0.0154239
GJB6	1.19354	1.04462	1.3637	0.00927152
FUT6	0.791367	0.681258	0.919272	0.00220506
RGS2	1.2295	1.09496	1.38058	0.000475493
FIG4	0.677101	0.473632	0.967978	0.0324805
TTC17	1.64286	1.20604	2.23789	0.00164468
MS4A3	0.51203	0.301232	0.870341	0.0133975
KPNA5	1.50626	1.19004	1.90651	0.000656599
CILP	1.26973	1.12239	1.43641	0.000147771
HOMER2	1.3301	1.06546	1.66047	0.0117322
AXL	1.27781	1.04625	1.56063	0.0162551
MYH10	1.28269	1.08287	1.51938	0.00395918
DNAH3	0.631871	0.428814	0.931083	0.0202877
TMEM18	1.70716	1.14944	2.53551	0.00804833
DLG1-AS1	0.616791	0.40095	0.948823	0.0278761
IKBIP	1.28571	1.02858	1.60712	0.0272799
ACOT7	0.723385	0.558647	0.936702	0.0140531
CLU	1.24492	1.09795	1.41157	0.000631305
NGDN	1.57313	1.05341	2.34927	0.0268124
PNLIPRP1	0.548352	0.360447	0.834215	0.00500503
CYB561D1	0.597198	0.419891	0.849376	0.00412667
ZFPM2	1.24417	1.07672	1.43766	0.00305453
DCAF7	0.556942	0.374243	0.828832	0.00390771
DKFZP434A062	0.499363	0.302601	0.824066	0.00658573
RCOR3	1.50545	1.12297	2.01822	0.00622991
LAMP5	1.25802	1.10226	1.43578	0.000664738
NPTX1	1.39821	1.13407	1.72386	0.00170289
C3orf52	0.767524	0.594305	0.991232	0.0426164
EID2B	1.40801	1.10145	1.79989	0.00630937
TEX13A	0.571339	0.344752	0.94685	0.0298659
UCN	1.23996	1.02625	1.49818	0.0258511
GLOD5	0.747888	0.59245	0.944107	0.014533
ZBED8	1.26128	1.01916	1.56092	0.0327998
GPR161	1.35727	1.02161	1.80319	0.0350743
SMPDL3B	0.695116	0.550673	0.877446	0.00221313
TEX33	0.67425	0.477517	0.952036	0.0251428
ABCC9	1.52008	1.09191	2.11613	0.0131047
CHTF8	0.50216	0.336065	0.750346	0.00077474
TYMSOS	0.780534	0.616945	0.987501	0.0389437
SUDS3	1.38141	1.00455	1.89964	0.046823
HOXD-AS2	1.3212	1.07405	1.62523	0.00838948
PRPF38A	0.598691	0.412019	0.869939	0.00712866
ANP32C	0.565148	0.39723	0.804049	0.00151203
SLC25A26	0.635584	0.447932	0.901849	0.0111283
CCDC102B	1.31003	1.09081	1.5733	0.0038491
AGMAT	0.594749	0.473562	0.746949	7.83664e-06
SLC6A1	1.48217	1.0914	2.01285	0.0117337
LINC00888	1.26304	1.05473	1.51248	0.0111025
KIAA1143	0.670914	0.488281	0.921858	0.0138228
KIF15	0.781747	0.651549	0.937963	0.00807329
DEFB118	0.448169	0.256218	0.783923	0.00490341
NOL3	1.44023	1.08189	1.91727	0.0124494
DEF8	1.85097	1.2538	2.73258	0.00194847
MRPL35	0.690802	0.481226	0.99165	0.0449178
ALDH2	0.641395	0.478076	0.860506	0.00305713
PRELP	1.18723	1.04544	1.34826	0.00817638
HEYL	1.40404	1.03794	1.89925	0.0276951
DIRAS3	1.32428	1.04191	1.68318	0.0217046
XPNPEP3	0.631942	0.459268	0.869538	0.00482595
SLC25A37	0.763725	0.588434	0.991234	0.0427498
SEMA3E	1.24614	1.0573	1.46871	0.00867915
DNM1P46	1.55795	1.11068	2.18533	0.0102299
PHLDB2	1.43052	1.16041	1.76351	0.000798409
MAP1B	1.33559	1.14202	1.56198	0.000292061
PTPRM	1.36613	1.1121	1.6782	0.00295707
R3HCC1	0.645562	0.472923	0.881222	0.00584485
ECSCR	1.35574	1.05782	1.73757	0.0162183
TRABD2B	1.42674	1.0304	1.97554	0.0323301
GNPDA2	1.36272	1.02765	1.80704	0.0316062
ALG14	0.635449	0.449951	0.897422	0.0100392
GPX3	1.24768	1.11601	1.39489	0.000100723
TNIP2	0.647455	0.42537	0.985488	0.0425434
VCL	1.40695	1.12302	1.76266	0.00298975
C10orf82	0.820064	0.69006	0.974559	0.024285
ANTXR2	1.26064	1.00686	1.57838	0.0434232
GPR157	0.756885	0.57553	0.995386	0.0462556
QPCT	0.908138	0.826218	0.998179	0.0457446
ASPN	1.16846	1.07165	1.27401	0.000418454
MX2	1.28817	1.08163	1.53415	0.00451026
NOL11	0.655842	0.474655	0.906193	0.0105559
TSPO	0.749173	0.575862	0.974645	0.0314538
ATP2C2	0.769787	0.620166	0.955505	0.0176576
CBX6	1.30539	1.07715	1.582	0.00657037
OSBPL1A	1.43551	1.18862	1.73367	0.00017366
CLIP4	1.43208	1.16571	1.75931	0.00062552
POU5F1B	0.817409	0.669582	0.997873	0.0476045
NR2F2	1.4333	1.0728	1.91495	0.0148773
UST	1.51979	1.22828	1.88049	0.000117004
ARHGEF9	1.48704	1.10876	1.99439	0.00806676
IRF2BPL	1.89341	1.42108	2.52273	1.29959e-05
LINC01315	0.784972	0.656494	0.938592	0.00793286
AP1B1	0.670637	0.464273	0.968727	0.0332298
LINC00628	0.698043	0.496819	0.980768	0.0382758
ZNHIT2	0.743598	0.5874	0.94133	0.0137961
MAPK1	0.719101	0.534091	0.968198	0.0297856
MLLT11	1.4415	1.20914	1.7185	4.55076e-05
RDH11	1.46314	1.04601	2.04663	0.0262392
NALCN	1.62139	1.18392	2.2205	0.00259292
ZNF835	0.599397	0.427455	0.840504	0.00300442
DUSP6	1.34668	1.10111	1.647	0.00375869
PSMB8	0.765114	0.609239	0.960868	0.0212567
DMPK	1.4148	1.09714	1.82445	0.00748422
HOXB9	0.862802	0.762235	0.976638	0.0196053
PAQR6	1.39468	1.14755	1.69503	0.000828644
VKORC1	1.64758	1.22857	2.20949	0.000853589
COL8A1	1.17103	1.03278	1.32777	0.0137679
ST14	0.756695	0.596927	0.959224	0.0212224
PSMD12	0.585053	0.397341	0.861444	0.00661777
FBXO30	1.43919	1.07061	1.93465	0.0158671
RRAGB	1.37041	1.05014	1.78835	0.0203313
SHISA5	0.693338	0.491667	0.97773	0.0367628
CHSY3	1.37643	1.13775	1.66518	0.00100868
MXRA7	1.23424	1.01927	1.49454	0.0311246
EPB41L4A	0.654518	0.47546	0.901008	0.0093443
TBCB	1.43071	1.027	1.99312	0.0342178
LGALS2	0.856154	0.773739	0.947347	0.00263514
PRORY	0.729997	0.593739	0.897525	0.00283002
RAB11FIP1	0.663132	0.545027	0.80683	4.04611e-05
AKT3	1.44279	1.08075	1.92611	0.0128908
DHRS2	1.15852	1.0269	1.30701	0.0167872
ALYREF	0.738522	0.612394	0.890628	0.001513
MFAP5	1.1086	1.00779	1.21949	0.0340409
PRPS1	1.44955	1.11929	1.87727	0.00489005
PFDN5	1.51623	1.0176	2.2592	0.0407858
ECM2	1.33782	1.11929	1.599	0.00138132
ALCAM	1.28761	1.07254	1.5458	0.00670704
LINC00702	1.32414	1.03734	1.69023	0.0241782
FAM47B	0.654352	0.428615	0.998976	0.049448
GEM	1.26643	1.10323	1.45377	0.000791519
RIIAD1	0.829924	0.689474	0.998985	0.0487586
MAP1LC3C	1.48341	1.10635	1.98897	0.00840466
MRPL12	0.73565	0.554087	0.976707	0.0337588
MCCC2	0.71078	0.552796	0.913915	0.00777171
GOLM1	0.756021	0.593533	0.962993	0.0234882
UBA3	0.697497	0.49086	0.991122	0.0444615
NOTCH2	1.52104	1.14113	2.02743	0.00423169
UBE2L3	0.449364	0.2936	0.687767	0.000229924
TCEA2	1.29502	1.06575	1.57361	0.00930847
MTHFD2	1.33229	1.04569	1.69744	0.0202606
TSPAN17	0.716677	0.514388	0.998519	0.0489848
SRD5A3-AS1	0.590637	0.349771	0.997374	0.0488613
